# Supplementary material for: Novel and conserved drought-responsive microRNAs expression analysis in root tissues of wheat (Triticum asetivum L.) at reproductive stage
Source: Front Plant Sci. 2025 May 20;16:1581542. doi: 10.3389/fpls.2025.1581542 (PMC12129965; doi:10.3389/fpls.2025.1581542)
Supplement: Supplementary file 2 [file Table2.xlsx]

## Sheet: TC
Supp. Table 6a: Description of gene ontology of TC library
TARGET_TRANSCRIPT_ID	Tot Score	Tot Energy	Max Score	Max Energy	Description	Gene Type	Strand	Protein names	Status	Gene ontology (GO)	Gene ontology IDs	Gene ontology (cellular component)	Entry name	Gene ontology (molecular function)	Cross-reference (EnsemblPlants)	Organism	Gene ontology (biological process)	Cross-reference (GeneID)	Cross-reference (KEGG)	Cross-reference (InterPro)	Cross-reference (PDB)	Cross-reference (PANTHER)	Cross-reference (Pfam)	Cross-reference (TIGRFAMs)	Cross-reference (PROSITE)	Cross-reference (PRIDE)
Traes_1AL_4B7636BC9.1	167	-20.66	167	-20.66	lsd one like 1 [Source:Projected from Arabidopsis thaliana (AT1G32540) TAIR;Acc:AT1G32540]	protein_coding	-	NA	NA	NA	NA	NA	NA	NA	NA	NA	NA	NA	NA	NA	NA	NA	NA	NA	NA	NA
Traes_1AL_7A1829EE1.1	299	-40.39	152	-20.88	NA	protein_coding	-	Rhomboid-like protein (EC 3.4.21.-)	unreviewed	integral component of membrane [GO:0016021]; serine-type endopeptidase activity [GO:0004252]	GO:0016021; GO:0004252	integral component of membrane [GO:0016021]	W4ZQE1_WHEAT	serine-type endopeptidase activity [GO:0004252]	Traes_1AL_7A1829EE1.1;	Triticum aestivum (Wheat)	NA	NA	NA	IPR002610;IPR022764;	NA	PTHR22936;	PF01694;	NA	NA	NA
Traes_1AL_95235FDBD.2	158	-27.27	158	-27.27	AAA-type ATPase family protein [Source:Projected from Arabidopsis thaliana (AT4G04910) TAIR;Acc:AT4G04910]	protein_coding	+	Uncharacterized protein	unreviewed	ATP binding [GO:0005524]	GO:0005524	NA	W4ZR45_WHEAT	ATP binding [GO:0005524]	Traes_1AL_95235FDBD.2;	Triticum aestivum (Wheat)	NA	NA	NA	IPR003593;IPR003959;IPR003960;IPR029067;IPR027417;	NA	NA	PF00004;	NA	PS00674;	NA
Traes_1AL_A3A71720B.1	287	-33.84	144	-18.53	NA	protein_coding	-	Uncharacterized protein	unreviewed	NA	NA	NA	W4ZRK4_WHEAT	NA	Traes_1AL_A3A71720B.1;	Triticum aestivum (Wheat)	NA	NA	NA	NA	NA	NA	NA	NA	NA	NA
Traes_1AL_A47B8A0A3.1	161	-20.83	161	-20.83	NA	protein_coding	+	Uncharacterized protein	unreviewed	diacylglycerol O-acyltransferase activity [GO:0004144]	GO:0004144	NA	W4ZRL6_WHEAT	diacylglycerol O-acyltransferase activity [GO:0004144]	Traes_1AL_A47B8A0A3.1;	Triticum aestivum (Wheat)	NA	NA	NA	IPR009721;	NA	NA	PF06974;	NA	NA	NA
Traes_1AL_F3643C1BC.2	159	-20.59	159	-20.59	Polynucleotidyl transferase, ribonuclease H-like superfamily protein [Source:Projected from Arabidopsis thaliana (AT1G56310) TAIR;Acc:AT1G56310]	protein_coding	+	Uncharacterized protein	unreviewed	3'-5' exonuclease activity [GO:0008408]; nucleic acid binding [GO:0003676]	GO:0008408; GO:0003676	NA	W4ZU48_WHEAT	3'-5' exonuclease activity [GO:0008408]; nucleic acid binding [GO:0003676]	Traes_1AL_F3643C1BC.2;	Triticum aestivum (Wheat)	NA	NA	NA	IPR002562;IPR012337;	NA	NA	PF01612;	NA	NA	NA
Traes_1AL_FD37BC7B6.1	297	-31.79	155	-17.35	NA	protein_coding	-	Uncharacterized protein	unreviewed	NA	NA	NA	W4ZUG8_WHEAT	NA	Traes_1AL_FD37BC7B6.1;	Triticum aestivum (Wheat)	NA	NA	NA	IPR013830;	NA	NA	NA	NA	NA	NA
Traes_1AS_05916C12F.1	459	-51.96	153	-17.84	NA	protein_coding	-	Uncharacterized protein	unreviewed	integral component of membrane [GO:0016021]	GO:0016021	integral component of membrane [GO:0016021]	W4ZUN2_WHEAT	NA	Traes_1AS_05916C12F.1;	Triticum aestivum (Wheat)	NA	NA	NA	IPR004853;	NA	NA	PF03151;	NA	NA	NA
Traes_1AS_1F1C7CCF8.1	160	-20.12	160	-20.12	NA	protein_coding	-	Uncharacterized protein	unreviewed	extracellular region [GO:0005576]; manganese ion binding [GO:0030145]; nutrient reservoir activity [GO:0045735]	GO:0005576; GO:0030145; GO:0045735	extracellular region [GO:0005576]	W4ZV48_WHEAT	manganese ion binding [GO:0030145]; nutrient reservoir activity [GO:0045735]	Traes_1AS_1F1C7CCF8.1;	Triticum aestivum (Wheat)	NA	NA	NA	IPR006045;IPR001929;IPR019780;IPR014710;IPR011051;	NA	NA	PF00190;	NA	PS00725;	NA
Traes_1AS_67AB92E39.2	161	-25.12	161	-25.12	NA	protein_coding	-	Uncharacterized protein	unreviewed	NA	NA	NA	W4ZWI4_WHEAT	NA	Traes_1AS_67AB92E39.2;	Triticum aestivum (Wheat)	NA	NA	NA	NA	NA	NA	NA	NA	NA	NA
Traes_1AS_CE4EFB0AC.3	286	-28.04	144	-14.3	NA	protein_coding	-	Uncharacterized protein	unreviewed	NA	NA	NA	W4ZYD8_WHEAT	NA	Traes_1AS_CE4EFB0AC.3;	Triticum aestivum (Wheat)	NA	NA	NA	IPR005175;	NA	NA	PF03479;	NA	PS51742;	NA
Traes_1AS_DAB28B0FA.1	290	-30.59	150	-17.48	NA	protein_coding	+	Uncharacterized protein	unreviewed	NA	NA	NA	W4ZYM1_WHEAT	NA	Traes_1AS_DAB28B0FA.1;	Triticum aestivum (Wheat)	NA	NA	NA	IPR032675;IPR001611;IPR013210;	NA	NA	PF00560;PF13855;PF08263;	NA	PS51450;	NA
Traes_1BL_0302D9F63.1	158	-27.27	158	-27.27	AAA-type ATPase family protein [Source:Projected from Arabidopsis thaliana (AT4G04910) TAIR;Acc:AT4G04910]	protein_coding	-	Uncharacterized protein	unreviewed	ATP binding [GO:0005524]	GO:0005524	NA	W4ZZC1_WHEAT	ATP binding [GO:0005524]	Traes_1BL_0302D9F63.1;	Triticum aestivum (Wheat)	NA	NA	NA	IPR003593;IPR009010;IPR003959;IPR003960;IPR029067;IPR003338;IPR027417;	NA	NA	PF00004;PF02359;	NA	PS00674;	NA
Traes_1BL_30664DC1B.2	156	-20.46	156	-20.46	NA	protein_coding	+	Uncharacterized protein	unreviewed	NA	NA	NA	W5A0U8_WHEAT	NA	Traes_1BL_30664DC1B.2;	Triticum aestivum (Wheat)	NA	NA	NA	NA	NA	NA	NA	NA	NA	NA
Traes_1BL_395B80CDB.1	298	-29.65	152	-16.68	NA	protein_coding	+	Uncharacterized protein	unreviewed	NA	NA	NA	W5A158_WHEAT	NA	Traes_1BL_395B80CDB.1;	Triticum aestivum (Wheat)	NA	NA	NA	IPR027417;	NA	NA	NA	NA	NA	NA
Traes_1BL_499D51589.2	159	-20.59	159	-20.59	Polynucleotidyl transferase, ribonuclease H-like superfamily protein [Source:Projected from Arabidopsis thaliana (AT1G56310) TAIR;Acc:AT1G56310]	protein_coding	+	Uncharacterized protein	unreviewed	3'-5' exonuclease activity [GO:0008408]; nucleic acid binding [GO:0003676]	GO:0008408; GO:0003676	NA	W5A1P0_WHEAT	3'-5' exonuclease activity [GO:0008408]; nucleic acid binding [GO:0003676]	Traes_1BL_499D51589.2;	Triticum aestivum (Wheat)	NA	NA	NA	IPR002562;IPR012337;	NA	NA	PF01612;	NA	NA	NA
Traes_1BL_6419FCF64.1	163	-22.52	163	-22.52	NA	protein_coding	-	Uncharacterized protein	unreviewed	integral component of membrane [GO:0016021]; phosphatidylserine biosynthetic process [GO:0006659]	GO:0016021; GO:0006659	integral component of membrane [GO:0016021]	W5A2L0_WHEAT	NA	Traes_1BL_6419FCF64.1;	Triticum aestivum (Wheat)	phosphatidylserine biosynthetic process [GO:0006659]	NA	NA	IPR004277;	NA	NA	PF03034;	NA	NA	NA
Traes_1BL_776065CC4.2	174	-23.41	174	-23.41	cyclin-dependent kinase E;1 [Source:Projected from Arabidopsis thaliana (AT5G63610) TAIR;Acc:AT5G63610]	protein_coding	+	Uncharacterized protein	unreviewed	ATP binding [GO:0005524]; protein kinase activity [GO:0004672]	GO:0005524; GO:0004672	NA	A0A096UKD5_WHEAT	ATP binding [GO:0005524]; protein kinase activity [GO:0004672]	Traes_1BL_776065CC4.2;	Triticum aestivum (Wheat)	NA	NA	NA	IPR011009;IPR000719;IPR017441;IPR002290;IPR008271;	NA	NA	PF00069;	NA	PS00107;PS50011;PS00108;	NA
Traes_1BL_F2456E169.1	291	-34.51	147	-19.51	NA	protein_coding	-	Rhomboid-like protein (EC 3.4.21.-)	unreviewed	integral component of membrane [GO:0016021]; serine-type endopeptidase activity [GO:0004252]	GO:0016021; GO:0004252	integral component of membrane [GO:0016021]	W5A7B5_WHEAT	serine-type endopeptidase activity [GO:0004252]	Traes_1BL_F2456E169.1;	Triticum aestivum (Wheat)	NA	NA	NA	IPR002610;IPR022764;	NA	PTHR22936;	PF01694;	NA	NA	NA
Traes_1BS_239E0BC00.2	164	-24.11	164	-24.11	NA	protein_coding	-	Uncharacterized protein	unreviewed	nucleus [GO:0005634]; DNA binding [GO:0003677]; zinc ion binding [GO:0008270]; DNA recombination [GO:0006310]; DNA repair [GO:0006281]; DNA replication [GO:0006260]	GO:0003677; GO:0006310; GO:0006281; GO:0006260; GO:0005634; GO:0008270	nucleus [GO:0005634]	W5A8C8_WHEAT	DNA binding [GO:0003677]; zinc ion binding [GO:0008270]	Traes_1BS_239E0BC00.2;	Triticum aestivum (Wheat)	DNA recombination [GO:0006310]; DNA repair [GO:0006281]; DNA replication [GO:0006260]	NA	NA	IPR012340;IPR004365;IPR013955;IPR007199;IPR031657;IPR004591;IPR001878;	NA	NA	PF04057;PF08646;PF16900;PF01336;PF00098;	TIGR00617;	PS50158;	NA
Traes_1BS_4A1B1F74F.2	158	-20.8	158	-20.8	NA	protein_coding	-	Uncharacterized protein	unreviewed	NA	NA	NA	W5A913_WHEAT	NA	Traes_1BS_4A1B1F74F.2;	Triticum aestivum (Wheat)	NA	NA	NA	NA	NA	NA	NA	NA	NA	NA
Traes_1BS_4A4C11587.1	164	-20.32	164	-20.32	Major facilitator superfamily protein [Source:Projected from Arabidopsis thaliana (AT2G26690) TAIR;Acc:AT2G26690]	protein_coding	-	Uncharacterized protein	unreviewed	integral component of membrane [GO:0016021]; transporter activity [GO:0005215]; oligopeptide transport [GO:0006857]	GO:0016021; GO:0006857; GO:0005215	integral component of membrane [GO:0016021]	W5A915_WHEAT	transporter activity [GO:0005215]	Traes_1BS_4A4C11587.1;	Triticum aestivum (Wheat)	oligopeptide transport [GO:0006857]	NA	NA	IPR020846;IPR000109;IPR018456;	NA	NA	PF00854;	NA	PS01022;	NA
Traes_1BS_52F0DAD1E1.2	290	-26	148	-14.24	NA	protein_coding	-	Uncharacterized protein	unreviewed	NA	NA	NA	W5A968_WHEAT	NA	Traes_1BS_52F0DAD1E1.2;	Triticum aestivum (Wheat)	NA	NA	NA	NA	NA	NA	NA	NA	NA	NA
Traes_1BS_672D28589.1	160	-22.6	160	-22.6	NA	protein_coding	-	Uncharacterized protein	unreviewed	NA	NA	NA	W5A9H2_WHEAT	NA	Traes_1BS_672D28589.1;	Triticum aestivum (Wheat)	NA	NA	NA	IPR029068;IPR025870;	NA	NA	PF12681;	NA	NA	NA
Traes_1BS_6D4A8068C.1	293	-32.86	150	-18.02	NA	protein_coding	-	Uncharacterized protein	unreviewed	nucleus [GO:0005634]	GO:0005634	nucleus [GO:0005634]	W5A9K7_WHEAT	NA	Traes_1BS_6D4A8068C.1;	Triticum aestivum (Wheat)	NA	NA	NA	IPR011989;IPR016024;IPR024741;	NA	NA	PF12422;	NA	NA	NA
Traes_1BS_8FCDA2C41.2	308	-31.84	154	-17.26	NA	protein_coding	+	Uncharacterized protein	unreviewed	core TFIIH complex [GO:0000439]; nucleotide-excision repair [GO:0006289]; regulation of transcription, DNA-templated [GO:0006355]	GO:0000439; GO:0006289; GO:0006355	core TFIIH complex [GO:0000439]	W5AA86_WHEAT	NA	Traes_1BS_8FCDA2C41.2;	Triticum aestivum (Wheat)	nucleotide-excision repair [GO:0006289]; regulation of transcription, DNA-templated [GO:0006355]	NA	NA	IPR009400;	NA	NA	PF06331;	NA	NA	NA
Traes_1BS_9248013A7.1	291	-31.94	147	-17.64	NA	protein_coding	+	Uncharacterized protein	unreviewed	NA	NA	NA	W5AAA2_WHEAT	NA	Traes_1BS_9248013A7.1;	Triticum aestivum (Wheat)	NA	NA	NA	IPR005175;	NA	NA	PF03479;	NA	PS51742;	NA
Traes_1BS_CD0B11493.4	157	-23.04	157	-23.04	HOPW1-1-interacting 1 [Source:Projected from Arabidopsis thaliana (AT1G80600) TAIR;Acc:AT1G80600]	protein_coding	+	Uncharacterized protein	unreviewed	pyridoxal phosphate binding [GO:0030170]; transaminase activity [GO:0008483]; arginine metabolic process [GO:0006525]	GO:0006525; GO:0030170; GO:0008483	NA	W5ABD3_WHEAT	pyridoxal phosphate binding [GO:0030170]; transaminase activity [GO:0008483]	Traes_1BS_CD0B11493.4;	Triticum aestivum (Wheat)	arginine metabolic process [GO:0006525]	NA	NA	IPR004636;IPR005814;IPR015424;IPR015421;IPR015422;	NA	PTHR11986;	PF00202;	TIGR00707;	PS00600;	NA
Traes_1BS_E3FCA98E3.2	308	-36.45	156	-19.21	NA	protein_coding	+	Uncharacterized protein	unreviewed	sequence-specific DNA binding [GO:0043565]; transcription factor activity, sequence-specific DNA binding [GO:0003700]; transcription, DNA-templated [GO:0006351]	GO:0043565; GO:0003700; GO:0006351	NA	W5ABT6_WHEAT	sequence-specific DNA binding [GO:0043565]; transcription factor activity, sequence-specific DNA binding [GO:0003700]	Traes_1BS_E3FCA98E3.2;	Triticum aestivum (Wheat)	transcription, DNA-templated [GO:0006351]	NA	NA	IPR004827;IPR025422;	NA	NA	PF00170;PF14144;	NA	PS50217;PS00036;	NA
Traes_1DL_83E665871.1	294	-27.46	148	-14.85	NA	protein_coding	+	Cysteine proteinase inhibitor	unreviewed	cysteine-type endopeptidase inhibitor activity [GO:0004869]	GO:0004869	NA	W5AGE7_WHEAT	cysteine-type endopeptidase inhibitor activity [GO:0004869]	Traes_1DL_83E665871.1;	Triticum aestivum (Wheat)	NA	NA	NA	IPR027214;IPR000010;IPR020381;IPR018073;	NA	PTHR11413;	PF00031;	NA	PS00287;	NA
Traes_1DS_238932566.1	289	-30.34	145	-16.04	AT-hook protein of GA feedback 2 [Source:Projected from Arabidopsis thaliana (AT3G55560) TAIR;Acc:AT3G55560]	protein_coding	-	Uncharacterized protein	unreviewed	NA	NA	NA	W5AKG3_WHEAT	NA	Traes_1DS_238932566.1;	Triticum aestivum (Wheat)	NA	NA	NA	IPR005175;	NA	NA	PF03479;	NA	PS51742;	NA
Traes_1DS_4F51F6DFA.1	160	-20.12	160	-20.12	NA	protein_coding	+	Uncharacterized protein	unreviewed	extracellular region [GO:0005576]; manganese ion binding [GO:0030145]; nutrient reservoir activity [GO:0045735]	GO:0005576; GO:0030145; GO:0045735	extracellular region [GO:0005576]	W5AL54_WHEAT	manganese ion binding [GO:0030145]; nutrient reservoir activity [GO:0045735]	Traes_1DS_4F51F6DFA.1;	Triticum aestivum (Wheat)	NA	NA	NA	IPR006045;IPR001929;IPR019780;IPR014710;IPR011051;	NA	NA	PF00190;	NA	PS00725;	NA
Traes_1DS_B559C9F6D.2	292	-27.78	146	-13.89	Nodulin MtN3 family protein [Source:Projected from Arabidopsis thaliana (AT5G53190) TAIR;Acc:AT5G53190]	protein_coding	+	Uncharacterized protein	unreviewed	integral component of membrane [GO:0016021]; carbohydrate transport [GO:0008643]	GO:0008643; GO:0016021	integral component of membrane [GO:0016021]	W5AMR5_WHEAT	NA	Traes_1DS_B559C9F6D.2;	Triticum aestivum (Wheat)	carbohydrate transport [GO:0008643]	NA	NA	IPR004316;	NA	NA	PF03083;	NA	NA	NA
Traes_1DS_CD25033C4.1	293	-33.29	150	-17.05	NA	protein_coding	-	Uncharacterized protein	unreviewed	intracellular [GO:0005622]; GTP binding [GO:0005525]; protein transport [GO:0015031]; small GTPase mediated signal transduction [GO:0007264]	GO:0005525; GO:0005622; GO:0015031; GO:0007264	intracellular [GO:0005622]	W5AN44_WHEAT	GTP binding [GO:0005525]	Traes_1DS_CD25033C4.1;	Triticum aestivum (Wheat)	protein transport [GO:0015031]; small GTPase mediated signal transduction [GO:0007264]	NA	NA	IPR027417;IPR005225;IPR001806;IPR003579;	NA	NA	PF00071;	TIGR00231;	NA	NA
Traes_2AL_0E1A207DC.1	294	-34.47	149	-18	NA	protein_coding	-	Uncharacterized protein	unreviewed	aminoacyl-tRNA hydrolase activity [GO:0004045]	GO:0004045	NA	W5APH1_WHEAT	aminoacyl-tRNA hydrolase activity [GO:0004045]	Traes_2AL_0E1A207DC.1;	Triticum aestivum (Wheat)	NA	NA	NA	IPR001328;IPR018171;	NA	PTHR17224;	PF01195;	TIGR00447;	PS01195;PS01196;	NA
Traes_2AL_1FDA0035F.2	293	-32.9	148	-17.14	NA	protein_coding	-	Uncharacterized protein	unreviewed	catalytic activity [GO:0003824]	GO:0003824	NA	W5AQ64_WHEAT	catalytic activity [GO:0003824]	Traes_2AL_1FDA0035F.2;	Triticum aestivum (Wheat)	NA	NA	NA	IPR013785;IPR017853;IPR008811;	NA	NA	PF05691;	NA	NA	NA
Traes_2AL_277FA4997.1	159	-23.34	159	-23.34	NA	protein_coding	+	Uncharacterized protein	unreviewed	integral component of membrane [GO:0016021]; carbohydrate binding [GO:0030246]	GO:0030246; GO:0016021	integral component of membrane [GO:0016021]	W5AQG8_WHEAT	carbohydrate binding [GO:0030246]	Traes_2AL_277FA4997.1;	Triticum aestivum (Wheat)	NA	NA	NA	IPR013320;IPR001220;	NA	NA	PF00139;	NA	NA	NA
Traes_2AL_348024E5D.2	438	-62.97	150	-26.74	NA	protein_coding	-	Uncharacterized protein	unreviewed	ADP binding [GO:0043531]	GO:0043531	NA	W5AR23_WHEAT	ADP binding [GO:0043531]	Traes_2AL_348024E5D.2;	Triticum aestivum (Wheat)	NA	NA	NA	IPR032675;IPR002182;IPR027417;	NA	NA	PF00931;	NA	NA	NA
Traes_2AL_4E67C58C2.1	285	-33.02	144	-17.85	coenzyme Q biosynthesis Coq4 family protein / ubiquinone biosynthesis Coq4 family protein [Source:Projected from Arabidopsis thaliana (AT2G03690) TAIR;Acc:AT2G03690]	protein_coding	+	Uncharacterized protein	unreviewed	mitochondrial inner membrane [GO:0005743]; ubiquinone biosynthetic process [GO:0006744]	GO:0005743; GO:0006744	mitochondrial inner membrane [GO:0005743]	W5AS40_WHEAT	NA	Traes_2AL_4E67C58C2.1;	Triticum aestivum (Wheat)	ubiquinone biosynthetic process [GO:0006744]	NA	NA	IPR007715;IPR027540;	NA	NA	PF05019;	NA	NA	NA
Traes_2AL_665C778FB.1	162	-23.19	162	-23.19	NA	protein_coding	-	Uncharacterized protein	unreviewed	NA	NA	NA	W5AT32_WHEAT	NA	Traes_2AL_665C778FB.1;	Triticum aestivum (Wheat)	NA	NA	NA	NA	NA	NA	NA	NA	NA	NA
Traes_2AL_708400D3B.2	302	-41.23	161	-20.88	Protein phosphatase 2C family protein [Source:Projected from Arabidopsis thaliana (AT3G16560) TAIR;Acc:AT3G16560]	protein_coding	-	Uncharacterized protein	unreviewed	protein serine/threonine phosphatase activity [GO:0004722]	GO:0004722	NA	A0A096ULD6_WHEAT	protein serine/threonine phosphatase activity [GO:0004722]	Traes_2AL_708400D3B.2;	Triticum aestivum (Wheat)	NA	NA	NA	IPR015655;IPR001932;	NA	PTHR13832;	PF00481;	NA	PS51746;	NA
Traes_2AL_76CA89CCF.1	291	-34.32	148	-17.93	Protein of unknown function (DUF1637) [Source:Projected from Arabidopsis thaliana (AT1G18490) TAIR;Acc:AT1G18490]	protein_coding	+	Uncharacterized protein	unreviewed	oxidoreductase activity, acting on single donors with incorporation of molecular oxygen, incorporation of two atoms of oxygen [GO:0016702]	GO:0016702	NA	W5ATS3_WHEAT	oxidoreductase activity, acting on single donors with incorporation of molecular oxygen, incorporation of two atoms of oxygen [GO:0016702]	Traes_2AL_76CA89CCF.1;	Triticum aestivum (Wheat)	NA	NA	NA	IPR012864;IPR014710;IPR011051;	NA	NA	PF07847;	NA	NA	NA
Traes_2AL_AAD8D4641.1	289	-28.86	149	-16.25	nudix hydrolase homolog 8 [Source:Projected from Arabidopsis thaliana (AT5G47240) TAIR;Acc:AT5G47240]	protein_coding	+	Uncharacterized protein	unreviewed	hydrolase activity [GO:0016787]	GO:0016787	NA	W5AVT2_WHEAT	hydrolase activity [GO:0016787]	Traes_2AL_AAD8D4641.1;	Triticum aestivum (Wheat)	NA	NA	NA	IPR003293;IPR020084;IPR000086;IPR015797;	NA	NA	PF00293;	NA	PS51462;PS00893;	NA
Traes_2AL_B7F30A338.1	158	-23.64	158	-23.64	NA	protein_coding	-	Uncharacterized protein	unreviewed	nucleosome [GO:0000786]; nucleus [GO:0005634]; DNA binding [GO:0003677]; nucleosome assembly [GO:0006334]	GO:0003677; GO:0000786; GO:0006334; GO:0005634	nucleosome [GO:0000786]; nucleus [GO:0005634]	W5AW93_WHEAT	DNA binding [GO:0003677]	Traes_2AL_B7F30A338.1;	Triticum aestivum (Wheat)	nucleosome assembly [GO:0006334]	NA	NA	IPR005818;IPR005819;IPR011991;	NA	NA	PF00538;	NA	PS51504;	NA
Traes_2AL_CB2A4BF3E.1	310	-36.53	166	-23.94	NA	protein_coding	-	Uncharacterized protein	unreviewed	ATP binding [GO:0005524]; protein serine/threonine kinase activity [GO:0004674]	GO:0005524; GO:0004674	NA	W5AX01_WHEAT	ATP binding [GO:0005524]; protein serine/threonine kinase activity [GO:0004674]	Traes_2AL_CB2A4BF3E.1;	Triticum aestivum (Wheat)	NA	NA	NA	IPR013320;IPR011009;IPR000719;IPR017441;IPR008271;	NA	NA	PF00069;	NA	PS00107;PS50011;PS00108;	NA
Traes_2AL_D16473E07.1	156	-25.07	156	-25.07	NA	protein_coding	-	Uncharacterized protein	unreviewed	NA	NA	NA	W5AX95_WHEAT	NA	Traes_2AL_D16473E07.1;	Triticum aestivum (Wheat)	NA	NA	NA	IPR004263;	NA	NA	PF03016;	NA	NA	NA
Traes_2AL_F5E021100.1	293	-29.44	151	-17.35	NA	protein_coding	-	Uncharacterized protein	unreviewed	ADP binding [GO:0043531]	GO:0043531	NA	W5AYQ5_WHEAT	ADP binding [GO:0043531]	Traes_2AL_F5E021100.1;	Triticum aestivum (Wheat)	NA	NA	NA	IPR001229;IPR032675;IPR002182;IPR027417;	NA	NA	PF01419;PF00931;	NA	PS51752;	NA
Traes_2AL_FE0A4F092.2	164	-22.38	164	-22.38	NA	protein_coding	+	Uncharacterized protein	unreviewed	nucleic acid binding [GO:0003676]; nucleotide binding [GO:0000166]	GO:0003676; GO:0000166	NA	W5AZ25_WHEAT	nucleic acid binding [GO:0003676]; nucleotide binding [GO:0000166]	Traes_2AL_FE0A4F092.2;	Triticum aestivum (Wheat)	NA	NA	NA	IPR012677;IPR000504;	NA	NA	PF00076;	NA	PS50102;	NA
Traes_2AS_63648FF96.1	160	-23.51	160	-23.51	NA	protein_coding	-	Uncharacterized protein	unreviewed	ATP binding [GO:0005524]; zinc ion binding [GO:0008270]	GO:0005524; GO:0008270	NA	W5B1W2_WHEAT	ATP binding [GO:0005524]; zinc ion binding [GO:0008270]	Traes_2AS_63648FF96.1;	Triticum aestivum (Wheat)	NA	NA	NA	IPR014001;IPR027417;IPR000330;IPR001841;IPR013083;IPR017907;	NA	NA	PF00176;	NA	PS51192;PS00518;PS50089;	NA
Traes_2BL_07AD14DF5.2	289	-37.63	146	-19.7	Protein of unknown function (DUF1637) [Source:Projected from Arabidopsis thaliana (AT1G18490) TAIR;Acc:AT1G18490]	protein_coding	-	Uncharacterized protein	unreviewed	oxidoreductase activity, acting on single donors with incorporation of molecular oxygen, incorporation of two atoms of oxygen [GO:0016702]	GO:0016702	NA	W5B6G3_WHEAT	oxidoreductase activity, acting on single donors with incorporation of molecular oxygen, incorporation of two atoms of oxygen [GO:0016702]	Traes_2BL_07AD14DF5.2;	Triticum aestivum (Wheat)	NA	NA	NA	IPR012864;IPR014710;IPR011051;	NA	NA	PF07847;	NA	NA	NA
Traes_2BL_0F97AA658.2	157	-21.88	157	-21.88	NA	protein_coding	+	Uncharacterized protein	unreviewed	NA	NA	NA	W5B6U0_WHEAT	NA	Traes_2BL_0F97AA658.2;	Triticum aestivum (Wheat)	NA	NA	NA	NA	NA	NA	NA	NA	NA	NA
Traes_2BL_13CA346EC1.2	159	-20.15	159	-20.15	NA	protein_coding	-	Uncharacterized protein	unreviewed	integral component of membrane [GO:0016021]; carbohydrate binding [GO:0030246]	GO:0030246; GO:0016021	integral component of membrane [GO:0016021]	W5B700_WHEAT	carbohydrate binding [GO:0030246]	Traes_2BL_13CA346EC1.2;	Triticum aestivum (Wheat)	NA	NA	NA	IPR013320;IPR001220;	NA	NA	PF00139;	NA	NA	NA
Traes_2BL_196D874A7.2	157	-20.91	157	-20.91	NA	protein_coding	-	Uncharacterized protein	unreviewed	NA	NA	NA	A0A096UM42_WHEAT	NA	Traes_2BL_196D874A7.2;	Triticum aestivum (Wheat)	NA	NA	NA	IPR029058;IPR005645;	NA	NA	PF03959;	NA	NA	NA
Traes_2BL_2B1A91F09.1	280	-27.88	140	-14.77	RNI-like superfamily protein [Source:Projected from Arabidopsis thaliana (AT2G01620) TAIR;Acc:AT2G01620]	protein_coding	-	Uncharacterized protein	unreviewed	embryo development ending in seed dormancy [GO:0009793]	GO:0009793	NA	W5B837_WHEAT	NA	Traes_2BL_2B1A91F09.1;	Triticum aestivum (Wheat)	embryo development ending in seed dormancy [GO:0009793]	NA	NA	IPR017900;IPR032675;	NA	NA	NA	NA	PS00198;	NA
Traes_2BL_316A467DE.2	304	-31.7	162	-17.25	NA	protein_coding	-	Uncharacterized protein	unreviewed	nucleus [GO:0005634]; DNA binding [GO:0003677]; regulation of transcription, DNA-templated [GO:0006355]; transcription, DNA-templated [GO:0006351]	GO:0003677; GO:0005634; GO:0006355; GO:0006351	nucleus [GO:0005634]	W5B8E7_WHEAT	DNA binding [GO:0003677]	Traes_2BL_316A467DE.2;	Triticum aestivum (Wheat)	regulation of transcription, DNA-templated [GO:0006355]; transcription, DNA-templated [GO:0006351]	NA	NA	IPR003441;	NA	NA	PF02365;	NA	PS51005;	NA
Traes_2BL_59745D5FF.2	304	-37.68	158	-24.57	NA	protein_coding	+	Uncharacterized protein	unreviewed	intracellular [GO:0005622]; structural molecule activity [GO:0005198]; retrograde vesicle-mediated transport, Golgi to ER [GO:0006890]	GO:0005622; GO:0006890; GO:0005198	intracellular [GO:0005622]	W5BA55_WHEAT	structural molecule activity [GO:0005198]	Traes_2BL_59745D5FF.2;	Triticum aestivum (Wheat)	retrograde vesicle-mediated transport, Golgi to ER [GO:0006890]	NA	NA	IPR006822;	NA	PTHR10805;	NA	NA	NA	NA
Traes_2BL_6E51309BD.2	292	-40.77	149	-28.08	NA	protein_coding	+	Uncharacterized protein	unreviewed	NA	NA	NA	W5BB24_WHEAT	NA	Traes_2BL_6E51309BD.2;	Triticum aestivum (Wheat)	NA	NA	NA	NA	NA	NA	NA	NA	NA	NA
Traes_2BL_7194A68D3.1	163	-27.53	163	-27.53	NA	protein_coding	+	Uncharacterized protein	unreviewed	aspartic-type endopeptidase activity [GO:0004190]	GO:0004190	NA	W5BB77_WHEAT	aspartic-type endopeptidase activity [GO:0004190]	Traes_2BL_7194A68D3.1;	Triticum aestivum (Wheat)	NA	NA	NA	IPR001461;IPR021109;IPR032799;	NA	PTHR13683;	PF14541;	NA	NA	NA
Traes_2BL_7761E8041.1	160	-20.32	160	-20.32	NA	protein_coding	-	Uncharacterized protein	unreviewed	NA	NA	NA	W5BBF8_WHEAT	NA	Traes_2BL_7761E8041.1;	Triticum aestivum (Wheat)	NA	NA	NA	IPR007454;IPR027471;	NA	NA	PF04359;	NA	NA	NA
Traes_2BL_7A01C0963.4	160	-22.55	160	-22.55	NA	protein_coding	-	Uncharacterized protein	unreviewed	ATP binding [GO:0005524]; protein kinase activity [GO:0004672]	GO:0005524; GO:0004672	NA	W5BBJ8_WHEAT	ATP binding [GO:0005524]; protein kinase activity [GO:0004672]	Traes_2BL_7A01C0963.4;	Triticum aestivum (Wheat)	NA	NA	NA	IPR011009;IPR000719;IPR001245;IPR008271;	NA	NA	PF07714;	NA	PS50011;PS00108;	NA
Traes_2BL_9DABE98FB.1	156	-25.07	156	-25.07	Exostosin family protein [Source:Projected from Arabidopsis thaliana (AT1G34270) TAIR;Acc:AT1G34270]	protein_coding	+	Uncharacterized protein	unreviewed	NA	NA	NA	W5BD62_WHEAT	NA	Traes_2BL_9DABE98FB.1;	Triticum aestivum (Wheat)	NA	NA	NA	IPR004263;	NA	NA	PF03016;	NA	NA	NA
Traes_2BL_AA4A7E3C2.2	428	-48.96	145	-18.59	GDSL-like Lipase/Acylhydrolase superfamily protein [Source:Projected from Arabidopsis thaliana (AT5G41890) TAIR;Acc:AT5G41890]	protein_coding	-	Uncharacterized protein	unreviewed	lipase activity [GO:0016298]; lipid metabolic process [GO:0006629]	GO:0016298; GO:0006629	NA	W5BDR8_WHEAT	lipase activity [GO:0016298]	Traes_2BL_AA4A7E3C2.2;	Triticum aestivum (Wheat)	lipid metabolic process [GO:0006629]	NA	NA	IPR001087;IPR008265;IPR013830;	NA	NA	PF00657;	NA	PS01098;	NA
Traes_2BL_B194FF93B.2	295	-42.07	155	-22.75	NA	protein_coding	-	Uncharacterized protein	unreviewed	ATP binding [GO:0005524]; protein kinase activity [GO:0004672]	GO:0005524; GO:0004672	NA	W5BE23_WHEAT	ATP binding [GO:0005524]; protein kinase activity [GO:0004672]	Traes_2BL_B194FF93B.2;	Triticum aestivum (Wheat)	NA	NA	NA	IPR011009;IPR000719;	NA	NA	PF00069;	NA	PS50011;	NA
Traes_2BL_C0EE780E01.4	298	-30.69	149	-15.46	NA	protein_coding	-	Uncharacterized protein	unreviewed	NA	NA	NA	W5BET3_WHEAT	NA	Traes_2BL_C0EE780E01.4;	Triticum aestivum (Wheat)	NA	NA	NA	NA	NA	NA	NA	NA	NA	NA
Traes_2BL_CC24FA9A0.2	293	-36.23	150	-20.48	NA	protein_coding	-	Uncharacterized protein	unreviewed	ADP binding [GO:0043531]	GO:0043531	NA	W5BFE7_WHEAT	ADP binding [GO:0043531]	Traes_2BL_CC24FA9A0.2;	Triticum aestivum (Wheat)	NA	NA	NA	IPR032675;IPR002182;IPR027417;	NA	NA	PF00931;	NA	NA	NA
Traes_2BL_CE9BEF9A3.2	290	-35.64	149	-19	NA	protein_coding	-	Uncharacterized protein	unreviewed	NA	NA	NA	W5BFI2_WHEAT	NA	Traes_2BL_CE9BEF9A3.2;	Triticum aestivum (Wheat)	NA	NA	NA	IPR004252;	NA	NA	PF03004;	NA	NA	NA
Traes_2BL_E05B3FEF1.2	162	-24.64	162	-24.64	DEAD/DEAH box RNA helicase family protein [Source:Projected from Arabidopsis thaliana (AT1G27880) TAIR;Acc:AT1G27880]	protein_coding	-	Uncharacterized protein	unreviewed	ATP binding [GO:0005524]; ATP-dependent helicase activity [GO:0008026]; nucleic acid binding [GO:0003676]; DNA recombination [GO:0006310]	GO:0005524; GO:0008026; GO:0006310; GO:0003676	NA	W5BG92_WHEAT	ATP binding [GO:0005524]; ATP-dependent helicase activity [GO:0008026]; nucleic acid binding [GO:0003676]	Traes_2BL_E05B3FEF1.2;	Triticum aestivum (Wheat)	DNA recombination [GO:0006310]	NA	NA	IPR011545;IPR002464;IPR004589;IPR014001;IPR001650;IPR027417;	NA	NA	PF00270;PF00271;	TIGR00614;	PS00690;PS51192;PS51194;	NA
Traes_2BL_F99D9CC1A.1	162	-30.19	162	-30.19	LYS/HIS transporter 7 [Source:Projected from Arabidopsis thaliana (AT4G35180) TAIR;Acc:AT4G35180]	protein_coding	-	Uncharacterized protein	unreviewed	integral component of membrane [GO:0016021]; endoplasmic reticulum unfolded protein response [GO:0030968]; negative regulation of defense response [GO:0031348]	GO:0030968; GO:0016021; GO:0031348	integral component of membrane [GO:0016021]	W5BHI3_WHEAT	NA	Traes_2BL_F99D9CC1A.1;	Triticum aestivum (Wheat)	endoplasmic reticulum unfolded protein response [GO:0030968]; negative regulation of defense response [GO:0031348]	NA	NA	IPR013057;	NA	NA	PF01490;	NA	NA	NA
Traes_2BS_0A777D375.1	438	-45.45	149	-16.18	ubiquitin-specific protease 24 [Source:Projected from Arabidopsis thaliana (AT4G30890) TAIR;Acc:AT4G30890]	protein_coding	-	Uncharacterized protein	unreviewed	nucleus [GO:0005634]; ubiquitinyl hydrolase activity [GO:0036459]; protein deubiquitination [GO:0016579]; ubiquitin-dependent protein catabolic process [GO:0006511]	GO:0005634; GO:0016579; GO:0006511; GO:0036459	nucleus [GO:0005634]	W5BI41_WHEAT	ubiquitinyl hydrolase activity [GO:0036459]	Traes_2BS_0A777D375.1;	Triticum aestivum (Wheat)	protein deubiquitination [GO:0016579]; ubiquitin-dependent protein catabolic process [GO:0006511]	NA	NA	IPR001394;IPR018200;IPR028889;	NA	NA	PF00443;	NA	PS00972;PS00973;PS50235;	NA
Traes_2BS_170E32572.1	281	-31.91	141	-17.14	NA	protein_coding	+	NA	NA	NA	NA	NA	NA	NA	NA	NA	NA	NA	NA	NA	NA	NA	NA	NA	NA	NA
Traes_2BS_78D07701C.1	162	-25.16	162	-25.16	NA	protein_coding	+	Uncharacterized protein	unreviewed	NA	NA	NA	W5BL98_WHEAT	NA	Traes_2BS_78D07701C.1;	Triticum aestivum (Wheat)	NA	NA	NA	NA	NA	NA	NA	NA	NA	NA
Traes_2BS_C25203771.1	156	-21.44	156	-21.44	NA	protein_coding	+	Aldose 1-epimerase (EC 5.1.3.3) (Galactose mutarotase)	unreviewed	aldose 1-epimerase activity [GO:0004034]; carbohydrate binding [GO:0030246]; hexose metabolic process [GO:0019318]	GO:0004034; GO:0030246; GO:0019318	NA	W5BNI1_WHEAT	aldose 1-epimerase activity [GO:0004034]; carbohydrate binding [GO:0030246]	Traes_2BS_C25203771.1;	Triticum aestivum (Wheat)	hexose metabolic process [GO:0019318]	NA	NA	IPR015443;IPR008183;IPR011013;IPR014718;	NA	NA	PF01263;	NA	NA	NA
Traes_2BS_CDE410A7D.4	284	-21.35	144	-11.26	NA	protein_coding	-	Uncharacterized protein	unreviewed	NA	NA	NA	W5BNW6_WHEAT	NA	Traes_2BS_CDE410A7D.4;	Triticum aestivum (Wheat)	NA	NA	NA	NA	NA	NA	NA	NA	NA	NA
Traes_2BS_D099B83C0.1	156	-22.4	156	-22.4	alpha-fucosidase 1 [Source:Projected from Arabidopsis thaliana (AT1G67830) TAIR;Acc:AT1G67830]	protein_coding	+	Uncharacterized protein	unreviewed	plant-type cell wall [GO:0009505]; hydrolase activity, acting on ester bonds [GO:0016788]; glucosinolate biosynthetic process [GO:0019761]	GO:0019761; GO:0016788; GO:0009505	plant-type cell wall [GO:0009505]	W5BNZ8_WHEAT	hydrolase activity, acting on ester bonds [GO:0016788]	Traes_2BS_D099B83C0.1;	Triticum aestivum (Wheat)	glucosinolate biosynthetic process [GO:0019761]	NA	NA	IPR001087;IPR013830;	NA	NA	PF00657;	NA	NA	NA
Traes_2BS_D44A3B19F.1	308	-34.29	160	-17.35	NA	protein_coding	+	Uncharacterized protein	unreviewed	nucleus [GO:0005634]; histone-lysine N-methyltransferase activity [GO:0018024]; zinc ion binding [GO:0008270]	GO:0018024; GO:0005634; GO:0008270	nucleus [GO:0005634]	W5BP39_WHEAT	histone-lysine N-methyltransferase activity [GO:0018024]; zinc ion binding [GO:0008270]	Traes_2BS_D44A3B19F.1;	Triticum aestivum (Wheat)	NA	NA	NA	IPR006560;IPR003616;IPR001214;IPR011124;	NA	NA	PF00856;PF07496;	NA	PS51215;PS50868;PS50280;PS51050;	NA
Traes_2BS_F25018815.2	281	-36.2	141	-20.96	peroxin 10 [Source:Projected from Arabidopsis thaliana (AT2G26350) TAIR;Acc:AT2G26350]	protein_coding	+	Uncharacterized protein	unreviewed	integral component of peroxisomal membrane [GO:0005779]; zinc ion binding [GO:0008270]; protein import into peroxisome matrix [GO:0016558]	GO:0005779; GO:0016558; GO:0008270	integral component of peroxisomal membrane [GO:0005779]	W5BQ09_WHEAT	zinc ion binding [GO:0008270]	Traes_2BS_F25018815.2;	Triticum aestivum (Wheat)	protein import into peroxisome matrix [GO:0016558]	NA	NA	IPR025654;IPR006845;IPR001841;IPR013083;IPR017907;	NA	PTHR23350;	PF04757;	NA	PS00518;PS50089;	NA
Traes_2DL_0DF79FB00.8	319	-41.12	160	-22.55	NA	protein_coding	-	Uncharacterized protein	unreviewed	ATP binding [GO:0005524]; protein kinase activity [GO:0004672]	GO:0005524; GO:0004672	NA	W5BR56_WHEAT	ATP binding [GO:0005524]; protein kinase activity [GO:0004672]	Traes_2DL_0DF79FB00.8;	Triticum aestivum (Wheat)	NA	NA	NA	IPR011009;IPR000719;IPR001245;IPR008271;	NA	NA	PF07714;	NA	PS50011;PS00108;	NA
Traes_2DL_43E2FA6EB.1	298	-40.88	152	-20.59	NA	protein_coding	+	Uncharacterized protein	unreviewed	integral component of membrane [GO:0016021]; iron ion binding [GO:0005506]; oxidoreductase activity [GO:0016491]; fatty acid biosynthetic process [GO:0006633]	GO:0006633; GO:0016021; GO:0005506; GO:0016491	integral component of membrane [GO:0016021]	W5BTP1_WHEAT	iron ion binding [GO:0005506]; oxidoreductase activity [GO:0016491]	Traes_2DL_43E2FA6EB.1;	Triticum aestivum (Wheat)	fatty acid biosynthetic process [GO:0006633]	NA	NA	IPR006694;IPR021940;	NA	NA	PF04116;PF12076;	NA	NA	NA
Traes_2DL_44A3AB1E4.1	158	-20.62	158	-20.62	NA	protein_coding	-	Uncharacterized protein	unreviewed	NA	NA	NA	W5BTQ9_WHEAT	NA	Traes_2DL_44A3AB1E4.1;	Triticum aestivum (Wheat)	NA	NA	NA	IPR032675;IPR001611;IPR013210;	NA	NA	PF00560;PF08263;	NA	NA	NA
Traes_2DL_50C732D78.1	293	-31.37	148	-16.41	NA	protein_coding	+	Uncharacterized protein	unreviewed	catalytic activity [GO:0003824]	GO:0003824	NA	W5BUC7_WHEAT	catalytic activity [GO:0003824]	Traes_2DL_50C732D78.1;	Triticum aestivum (Wheat)	NA	NA	NA	IPR013785;IPR017853;IPR008811;	NA	NA	PF05691;	NA	NA	NA
Traes_2DL_50E23196A.1	291	-34.32	148	-17.93	Protein of unknown function (DUF1637) [Source:Projected from Arabidopsis thaliana (AT1G18490) TAIR;Acc:AT1G18490]	protein_coding	+	Uncharacterized protein	unreviewed	oxidoreductase activity, acting on single donors with incorporation of molecular oxygen, incorporation of two atoms of oxygen [GO:0016702]	GO:0016702	NA	W5BUC8_WHEAT	oxidoreductase activity, acting on single donors with incorporation of molecular oxygen, incorporation of two atoms of oxygen [GO:0016702]	Traes_2DL_50E23196A.1;	Triticum aestivum (Wheat)	NA	NA	NA	IPR012864;IPR014710;IPR011051;	NA	NA	PF07847;	NA	NA	NA
Traes_2DL_6BDDE0062.1	165	-21.57	165	-21.57	NA	protein_coding	-	Uncharacterized protein	unreviewed	NA	NA	NA	W5BVN6_WHEAT	NA	Traes_2DL_6BDDE0062.1;	Triticum aestivum (Wheat)	NA	NA	NA	IPR007454;IPR027471;	NA	NA	PF04359;	NA	NA	NA
Traes_2DL_AB6FEEC91.1	158	-23.64	158	-23.64	NA	protein_coding	+	Uncharacterized protein	unreviewed	nucleosome [GO:0000786]; nucleus [GO:0005634]; DNA binding [GO:0003677]; nucleosome assembly [GO:0006334]	GO:0003677; GO:0000786; GO:0006334; GO:0005634	nucleosome [GO:0000786]; nucleus [GO:0005634]	W5BYT5_WHEAT	DNA binding [GO:0003677]	Traes_2DL_AB6FEEC91.1;	Triticum aestivum (Wheat)	nucleosome assembly [GO:0006334]	NA	NA	IPR005818;IPR005819;IPR011991;	NA	NA	PF00538;	NA	PS51504;	NA
Traes_2DL_B05695CA6.2	164	-22.38	164	-22.38	NA	protein_coding	+	Uncharacterized protein	unreviewed	nucleic acid binding [GO:0003676]; nucleotide binding [GO:0000166]; mRNA processing [GO:0006397]	GO:0006397; GO:0003676; GO:0000166	NA	W5BZ06_WHEAT	nucleic acid binding [GO:0003676]; nucleotide binding [GO:0000166]	Traes_2DL_B05695CA6.2;	Triticum aestivum (Wheat)	mRNA processing [GO:0006397]	NA	NA	IPR012677;IPR002483;IPR000504;	NA	NA	PF01480;PF00076;	NA	PS50102;	NA
Traes_2DL_B10D3C664.2	162	-21.42	162	-21.42	NA	protein_coding	-	Uncharacterized protein	unreviewed	GTP binding [GO:0005525]; GTPase activity [GO:0003924]	GO:0005525; GO:0003924	NA	A0A096UN63_WHEAT	GTPase activity [GO:0003924]; GTP binding [GO:0005525]	Traes_2DL_B10D3C664.2;	Triticum aestivum (Wheat)	NA	NA	NA	IPR027417;IPR004881;IPR010914;	NA	NA	PF03193;	TIGR00157;	PS50936;	NA
Traes_2DL_B483522CE.1	311	-35.29	159	-18.94	NA	protein_coding	-	Uncharacterized protein	unreviewed	NA	NA	NA	W5BZ67_WHEAT	NA	Traes_2DL_B483522CE.1;	Triticum aestivum (Wheat)	NA	NA	NA	IPR006461;	NA	NA	PF04749;	TIGR01571;	NA	NA
Traes_2DL_BE6923314.2	306	-37.88	160	-21.14	RNA-binding CRS1 / YhbY (CRM) domain protein [Source:Projected from Arabidopsis thaliana (AT3G25440) TAIR;Acc:AT3G25440]	protein_coding	-	Uncharacterized protein	unreviewed	RNA binding [GO:0003723]; sphingosine N-acyltransferase activity [GO:0050291]; very long-chain fatty acid biosynthetic process [GO:0042761]	GO:0003723; GO:0050291; GO:0042761	NA	W5BZP9_WHEAT	RNA binding [GO:0003723]; sphingosine N-acyltransferase activity [GO:0050291]	Traes_2DL_BE6923314.2;	Triticum aestivum (Wheat)	very long-chain fatty acid biosynthetic process [GO:0042761]	NA	NA	IPR001890;	NA	NA	PF01985;	NA	PS51295;	NA
Traes_2DL_CDABD0076.2	289	-35.19	146	-24.63	NA	protein_coding	-	Uncharacterized protein	unreviewed	NA	NA	NA	W5C0D9_WHEAT	NA	Traes_2DL_CDABD0076.2;	Triticum aestivum (Wheat)	NA	NA	NA	NA	NA	NA	NA	NA	NA	NA
Traes_2DL_DF4808027.2	430	-61.16	145	-23.31	Protein phosphatase 2C family protein [Source:Projected from Arabidopsis thaliana (AT3G16560) TAIR;Acc:AT3G16560]	protein_coding	-	Uncharacterized protein	unreviewed	protein serine/threonine phosphatase activity [GO:0004722]	GO:0004722	NA	W5C176_WHEAT	protein serine/threonine phosphatase activity [GO:0004722]	Traes_2DL_DF4808027.2;	Triticum aestivum (Wheat)	NA	NA	NA	IPR015655;IPR001932;	NA	PTHR13832;	PF00481;	NA	PS51746;	NA
Traes_2DL_E7949F508.1	156	-24.04	156	-24.04	NA	protein_coding	+	Uncharacterized protein	unreviewed	NA	NA	NA	W5C1M1_WHEAT	NA	Traes_2DL_E7949F508.1;	Triticum aestivum (Wheat)	NA	NA	NA	NA	NA	NA	NA	NA	NA	NA
Traes_2DL_FB05BCBCD.2	163	-31.88	163	-31.88	NA	protein_coding	+	Uncharacterized protein	unreviewed	NA	NA	NA	W5C2F3_WHEAT	NA	Traes_2DL_FB05BCBCD.2;	Triticum aestivum (Wheat)	NA	NA	NA	NA	NA	NA	NA	NA	NA	NA
Traes_2DS_0123E3CD9.1	296	-34.57	154	-18.85	NA	protein_coding	-	Uncharacterized protein	unreviewed	integral component of membrane [GO:0016021]; plasma membrane [GO:0005886]; vacuolar membrane [GO:0005774]; solute:proton antiporter activity [GO:0015299]; potassium ion homeostasis [GO:0055075]; response to salt stress [GO:0009651]; sodium ion transport [GO:0006814]	GO:0016021; GO:0005886; GO:0055075; GO:0009651; GO:0006814; GO:0015299; GO:0005774	integral component of membrane [GO:0016021]; plasma membrane [GO:0005886]; vacuolar membrane [GO:0005774]	W5C2P4_WHEAT	solute:proton antiporter activity [GO:0015299]	Traes_2DS_0123E3CD9.1;	Triticum aestivum (Wheat)	potassium ion homeostasis [GO:0055075]; response to salt stress [GO:0009651]; sodium ion transport [GO:0006814]	NA	NA	IPR018422;IPR029872;	NA	PTHR10110;PTHR10110:SF117;	NA	NA	NA	NA
Traes_2DS_3B60DCFE9.2	284	-25.45	144	-13.89	Transducin/WD40 repeat-like superfamily protein [Source:Projected from Arabidopsis thaliana (AT1G29320) TAIR;Acc:AT1G29320]	protein_coding	-	Uncharacterized protein	unreviewed	Cul4-RING E3 ubiquitin ligase complex [GO:0080008]	GO:0080008	Cul4-RING E3 ubiquitin ligase complex [GO:0080008]	W5C4C3_WHEAT	NA	Traes_2DS_3B60DCFE9.2;	Triticum aestivum (Wheat)	NA	NA	NA	IPR011047;IPR015943;IPR001680;IPR019775;IPR017986;	NA	NA	NA	NA	PS00678;PS50082;PS50294;	NA
Traes_2DS_508DC9C66.2	291	-29.71	149	-17.41	NA	protein_coding	-	Uncharacterized protein	unreviewed	NA	NA	NA	W5C513_WHEAT	NA	Traes_2DS_508DC9C66.2;	Triticum aestivum (Wheat)	NA	NA	NA	NA	NA	NA	NA	NA	NA	NA
Traes_2DS_565A57A46.1	159	-24.31	159	-24.31	NA	protein_coding	+	Actin-related protein 2/3 complex subunit 5	unreviewed	Arp2/3 protein complex [GO:0005885]; Arp2/3 complex-mediated actin nucleation [GO:0034314]	GO:0034314; GO:0005885	Arp2/3 protein complex [GO:0005885]	W5C551_WHEAT	NA	Traes_2DS_565A57A46.1;	Triticum aestivum (Wheat)	Arp2/3 complex-mediated actin nucleation [GO:0034314]	NA	NA	IPR006789;	NA	PTHR12644;	PF04699;	NA	NA	NA
Traes_2DS_5AAE4D28E.1	283	-34.66	143	-18.09	NA	protein_coding	+	Uncharacterized protein	unreviewed	transcription, DNA-templated [GO:0006351]	GO:0006351	NA	W5C596_WHEAT	NA	Traes_2DS_5AAE4D28E.1;	Triticum aestivum (Wheat)	transcription, DNA-templated [GO:0006351]	NA	NA	IPR012340;IPR005570;	NA	PTHR10917;	PF03870;	NA	NA	NA
Traes_2DS_A230B58ED.1	284	-35.35	144	-19.46	NA	protein_coding	+	Uncharacterized protein	unreviewed	NA	NA	NA	W5C7C1_WHEAT	NA	Traes_2DS_A230B58ED.1;	Triticum aestivum (Wheat)	NA	NA	NA	IPR019191;	NA	NA	PF09811;	NA	NA	NA
Traes_3AL_102A19686.1	160	-21.86	160	-21.86	NA	protein_coding	+	Uncharacterized protein	unreviewed	methyltransferase activity [GO:0008168]	GO:0008168	NA	W5CAM8_WHEAT	methyltransferase activity [GO:0008168]	Traes_3AL_102A19686.1;	Triticum aestivum (Wheat)	NA	NA	NA	IPR005299;IPR029063;	NA	NA	PF03492;	NA	NA	NA
Traes_3AL_7FA34D05B.2	162	-23.78	162	-23.78	FAD/NAD(P)-binding oxidoreductase family protein [Source:Projected from Arabidopsis thaliana (AT1G24340) TAIR;Acc:AT1G24340]	protein_coding	+	Uncharacterized protein	unreviewed	FAD binding [GO:0071949]; oxidoreductase activity [GO:0016491]	GO:0071949; GO:0016491	NA	W5CE97_WHEAT	FAD binding [GO:0071949]; oxidoreductase activity [GO:0016491]	Traes_3AL_7FA34D05B.2;	Triticum aestivum (Wheat)	NA	NA	NA	IPR002938;IPR023753;	NA	NA	PF01494;	NA	NA	NA
Traes_3AL_D207C9374.1	292	-35.81	150	-22.5	NA	protein_coding	-	Uncharacterized protein	unreviewed	hydro-lyase activity [GO:0016836]	GO:0016836	NA	W5CH04_WHEAT	hydro-lyase activity [GO:0016836]	Traes_3AL_D207C9374.1;	Triticum aestivum (Wheat)	NA	NA	NA	IPR032259;	NA	NA	PF16113;	NA	NA	NA
Traes_3AL_ED26F2C66.2	287	-32.34	144	-19.23	NA	protein_coding	-	Uncharacterized protein	unreviewed	ATP binding [GO:0005524]	GO:0005524	NA	W5CHV9_WHEAT	ATP binding [GO:0005524]	Traes_3AL_ED26F2C66.2;	Triticum aestivum (Wheat)	NA	NA	NA	IPR003593;IPR003959;IPR027417;	NA	NA	PF00004;	NA	NA	NA
Traes_3AL_F5022D481.1	305	-41.04	163	-22.23	NA	protein_coding	-	Uncharacterized protein	unreviewed	cytoplasm [GO:0005737]; translation release factor activity, codon specific [GO:0016149]	GO:0005737; GO:0016149	cytoplasm [GO:0005737]	W5CI60_WHEAT	translation release factor activity, codon specific [GO:0016149]	Traes_3AL_F5022D481.1;	Triticum aestivum (Wheat)	NA	NA	NA	IPR005140;IPR005141;IPR005142;IPR029064;IPR004403;IPR024049;	NA	PTHR10113;	PF03463;PF03464;PF03465;	TIGR03676;	NA	NA
Traes_3AS_0381E1B36.1	160	-22.23	160	-22.23	NA	protein_coding	+	Uncharacterized protein	unreviewed	NA	NA	NA	W5CII0_WHEAT	NA	Traes_3AS_0381E1B36.1;	Triticum aestivum (Wheat)	NA	NA	NA	IPR010987;IPR004045;IPR004046;IPR012336;	NA	NA	PF00043;PF13417;	NA	PS50405;	NA
Traes_3AS_FB3BF68C5.2	163	-22.47	163	-22.47	Zinc knuckle (CCHC-type) family protein [Source:Projected from Arabidopsis thaliana (AT3G62330) TAIR;Acc:AT3G62330]	protein_coding	+	Uncharacterized protein	unreviewed	nucleic acid binding [GO:0003676]; zinc ion binding [GO:0008270]	GO:0003676; GO:0008270	NA	W5CP11_WHEAT	nucleic acid binding [GO:0003676]; zinc ion binding [GO:0008270]	Traes_3AS_FB3BF68C5.2;	Triticum aestivum (Wheat)	NA	NA	NA	IPR001878;	NA	NA	NA	NA	PS50158;	NA
Traes_3DL_5496563CC.2	283	-30.37	143	-17.21	NA	protein_coding	-	Uncharacterized protein	unreviewed	NA	NA	NA	W5D9Y9_WHEAT	NA	Traes_3DL_5496563CC.2;	Triticum aestivum (Wheat)	NA	NA	NA	IPR024593;	NA	NA	PF11926;	NA	NA	NA
Traes_3DL_8E6F8B556.1	166	-21.96	166	-21.96	NA	protein_coding	+	Uncharacterized protein	unreviewed	zinc ion binding [GO:0008270]	GO:0008270	NA	W5DBP9_WHEAT	zinc ion binding [GO:0008270]	Traes_3DL_8E6F8B556.1;	Triticum aestivum (Wheat)	NA	NA	NA	IPR004457;	NA	NA	PF03367;	TIGR00310;	NA	NA
Traes_3DL_9933BC535.1	163	-25.51	163	-25.51	NA	protein_coding	-	Uncharacterized protein	unreviewed	ATP-dependent peptidase activity [GO:0004176]	GO:0004176	NA	W5DC10_WHEAT	ATP-dependent peptidase activity [GO:0004176]	Traes_3DL_9933BC535.1;	Triticum aestivum (Wheat)	NA	NA	NA	IPR003111;IPR015947;	NA	NA	PF02190;	NA	NA	NA
Traes_3DL_DBA04EB78.1	292	-41.61	147	-21.43	NA	protein_coding	+	Uncharacterized protein	unreviewed	integral component of membrane [GO:0016021]	GO:0016021	integral component of membrane [GO:0016021]	W5DE60_WHEAT	NA	Traes_3DL_DBA04EB78.1;	Triticum aestivum (Wheat)	NA	NA	NA	IPR032675;IPR001611;IPR013210;	NA	NA	PF13855;PF08263;	NA	PS51450;	NA
Traes_3DL_E0FE588DF.1	162	-32.71	162	-32.71	NA	protein_coding	+	Uncharacterized protein	unreviewed	NA	NA	NA	W5DEC5_WHEAT	NA	Traes_3DL_E0FE588DF.1;	Triticum aestivum (Wheat)	NA	NA	NA	IPR002885;	NA	NA	PF13041;PF13812;	TIGR00756;	PS51375;	NA
Traes_3DS_53A70C5DC.1	289	-29.43	146	-15.69	NA	protein_coding	+	Uncharacterized protein	unreviewed	NA	NA	NA	W5DH36_WHEAT	NA	Traes_3DS_53A70C5DC.1;	Triticum aestivum (Wheat)	NA	NA	NA	IPR002885;	NA	NA	PF13041;	TIGR00756;	PS51375;	NA
Traes_3DS_79E021146.1	156	-20.85	156	-20.85	NA	protein_coding	-	Uncharacterized protein	unreviewed	ATP binding [GO:0005524]; protein serine/threonine kinase activity [GO:0004674]	GO:0005524; GO:0004674	NA	W5DI16_WHEAT	ATP binding [GO:0005524]; protein serine/threonine kinase activity [GO:0004674]	Traes_3DS_79E021146.1;	Triticum aestivum (Wheat)	NA	NA	NA	IPR013320;IPR011009;IPR000719;IPR017441;IPR008271;	NA	NA	PF00069;	NA	PS00107;PS50011;PS00108;	NA
Traes_4AL_5B8A03033.1	156	-22.67	156	-22.67	NA	protein_coding	-	Uncharacterized protein	unreviewed	ADP binding [GO:0043531]	GO:0043531	NA	W5DPE4_WHEAT	ADP binding [GO:0043531]	Traes_4AL_5B8A03033.1;	Triticum aestivum (Wheat)	NA	NA	NA	IPR002182;IPR027417;	NA	NA	PF00931;	NA	NA	NA
Traes_4AL_65CC5AE42.1	159	-25.14	159	-25.14	NA	protein_coding	+	Uncharacterized protein	unreviewed	NA	NA	NA	W5DPT3_WHEAT	NA	Traes_4AL_65CC5AE42.1;	Triticum aestivum (Wheat)	NA	NA	NA	NA	NA	NA	NA	NA	NA	NA
Traes_4AL_6770A8F27.1	289	-32.85	147	-17.57	NA	protein_coding	+	Uncharacterized protein	unreviewed	NA	NA	NA	W5DPW2_WHEAT	NA	Traes_4AL_6770A8F27.1;	Triticum aestivum (Wheat)	NA	NA	NA	NA	NA	NA	NA	NA	NA	NA
Traes_4AL_862B77F1D.2	162	-22.41	162	-22.41	NA	protein_coding	-	Uncharacterized protein	unreviewed	integral component of membrane [GO:0016021]	GO:0016021	integral component of membrane [GO:0016021]	W5DR06_WHEAT	NA	Traes_4AL_862B77F1D.2;	Triticum aestivum (Wheat)	NA	NA	NA	IPR008010;	NA	PTHR13317;	PF05346;	NA	NA	NA
Traes_4AL_8EF2C2D8D.1	159	-24.1	159	-24.1	NA	protein_coding	+	Uncharacterized protein	unreviewed	thiolester hydrolase activity [GO:0016790]; fatty acid biosynthetic process [GO:0006633]	GO:0006633; GO:0016790	NA	W5DRB1_WHEAT	thiolester hydrolase activity [GO:0016790]	Traes_4AL_8EF2C2D8D.1;	Triticum aestivum (Wheat)	fatty acid biosynthetic process [GO:0006633]	NA	NA	IPR021113;IPR002864;IPR029069;	NA	NA	PF01643;PF12590;	NA	NA	NA
Traes_4AL_949964316.2	286	-32.11	145	-16.91	NA	protein_coding	+	Uncharacterized protein	unreviewed	NA	NA	NA	W5DRI1_WHEAT	NA	Traes_4AL_949964316.2;	Triticum aestivum (Wheat)	NA	NA	NA	IPR019352;	NA	PTHR13481;	PF10218;	NA	NA	NA
Traes_4AL_99A6C6A3E.4	295	-40.08	150	-22.63	NA	protein_coding	-	Uncharacterized protein	unreviewed	iron ion binding [GO:0005506]; oxidoreductase activity [GO:0016491]	GO:0005506; GO:0016491	NA	A0A096UQE4_WHEAT	iron ion binding [GO:0005506]; oxidoreductase activity [GO:0016491]	Traes_4AL_99A6C6A3E.4;	Triticum aestivum (Wheat)	NA	NA	NA	IPR026992;IPR027443;IPR002283;IPR005123;	NA	NA	PF03171;PF14226;	NA	PS51471;	NA
Traes_4AL_A7E5F01FE.1	163	-20.03	163	-20.03	NA	protein_coding	+	Uncharacterized protein	unreviewed	intracellular [GO:0005622]; phosphorelay signal transduction system [GO:0000160]	GO:0005622; GO:0000160	intracellular [GO:0005622]	W5DSA9_WHEAT	NA	Traes_4AL_A7E5F01FE.1;	Triticum aestivum (Wheat)	phosphorelay signal transduction system [GO:0000160]	NA	NA	IPR011006;IPR001789;	NA	NA	PF00072;	NA	PS50110;	NA
Traes_4AL_A91E46BDB.1	172	-20.95	172	-20.95	NA	protein_coding	+	Uncharacterized protein	unreviewed	chloroplast thylakoid membrane [GO:0009535]; integral component of membrane [GO:0016021]	GO:0009535; GO:0016021	chloroplast thylakoid membrane [GO:0009535]; integral component of membrane [GO:0016021]	W5DSC5_WHEAT	NA	Traes_4AL_A91E46BDB.1;	Triticum aestivum (Wheat)	NA	NA	NA	NA	NA	NA	NA	NA	NA	NA
Traes_4AS_5A3BD41C7.2	295	-42.46	149	-26.71	beta-hexosaminidase 2 [Source:Projected from Arabidopsis thaliana (AT1G05590) TAIR;Acc:AT1G05590]	protein_coding	+	Beta-hexosaminidase (EC 3.2.1.52)	unreviewed	beta-N-acetylhexosaminidase activity [GO:0004563]; carbohydrate metabolic process [GO:0005975]	GO:0004563; GO:0005975	NA	A0A096UQM4_WHEAT	beta-N-acetylhexosaminidase activity [GO:0004563]	Traes_4AS_5A3BD41C7.2;	Triticum aestivum (Wheat)	carbohydrate metabolic process [GO:0005975]	NA	NA	IPR025705;IPR029018;IPR015883;IPR013781;IPR017853;IPR029019;	NA	NA	PF00728;PF14845;	NA	NA	NA
Traes_4AS_677C1A17A.1	306	-28.3	153	-14.15	Pentatricopeptide repeat (PPR) superfamily protein [Source:Projected from Arabidopsis thaliana (AT5G15300) TAIR;Acc:AT5G15300]	protein_coding	+	Uncharacterized protein	unreviewed	NA	NA	NA	W5DXS2_WHEAT	NA	Traes_4AS_677C1A17A.1;	Triticum aestivum (Wheat)	NA	NA	NA	IPR002885;IPR011990;	NA	NA	PF01535;PF13041;PF13812;	TIGR00756;	PS51375;	NA
Traes_4AS_745A8385E.1	158	-20.9	158	-20.9	ARM repeat superfamily protein [Source:Projected from Arabidopsis thaliana (AT4G27640) TAIR;Acc:AT4G27640]	protein_coding	+	Uncharacterized protein	unreviewed	cytosol [GO:0005829]; cytoskeleton organization [GO:0007010]; gluconeogenesis [GO:0006094]; intracellular protein transport [GO:0006886]; proteasomal protein catabolic process [GO:0010498]	GO:0007010; GO:0005829; GO:0006094; GO:0006886; GO:0010498	cytosol [GO:0005829]	W5DY04_WHEAT	NA	Traes_4AS_745A8385E.1;	Triticum aestivum (Wheat)	cytoskeleton organization [GO:0007010]; gluconeogenesis [GO:0006094]; intracellular protein transport [GO:0006886]; proteasomal protein catabolic process [GO:0010498]	NA	NA	IPR011989;IPR016024;IPR000357;IPR021133;IPR001494;IPR032878;	NA	NA	PF02985;PF03810;PF12755;	NA	PS50077;PS50166;	NA
Traes_4AS_8437BFB00.2	299	-39.78	154	-25.29	Peptide chain release factor 2 [Source:Projected from Arabidopsis thaliana (AT1G56350) TAIR;Acc:AT1G56350]	protein_coding	-	Uncharacterized protein	unreviewed	cytoplasm [GO:0005737]; translation release factor activity, codon specific [GO:0016149]; cell division [GO:0051301]; cotyledon development [GO:0048825]; lipid storage [GO:0019915]; meristem structural organization [GO:0009933]; photomorphogenesis [GO:0009640]; protein ubiquitination [GO:0016567]; regulation of flower development [GO:0009909]; response to freezing [GO:0050826]; seed dormancy proc…	GO:0051301; GO:0048825; GO:0005737; GO:0019915; GO:0009933; GO:0009640; GO:0016567; GO:0009909; GO:0050826; GO:0010162; GO:0009845; GO:0010182; GO:0016149; GO:0010228	cytoplasm [GO:0005737]	W5DYB0_WHEAT	translation release factor activity, codon specific [GO:0016149]	Traes_4AS_8437BFB00.2;	Triticum aestivum (Wheat)	cell division [GO:0051301]; cotyledon development [GO:0048825]; lipid storage [GO:0019915]; meristem structural organization [GO:0009933]; photomorphogenesis [GO:0009640]; protein ubiquitination [GO:0016567]; regulation of flower development [GO:0009909]; response to freezing [GO:0050826]; seed dormancy process [GO:0010162]; seed germination [GO:0009845]; sugar mediated signaling pathway [GO:0010…	NA	NA	IPR014720;IPR005139;IPR000352;IPR004374;	NA	PTHR11075:SF6;	PF03462;PF00472;	TIGR00020;	NA	NA
Traes_4AS_84505C56C.1	156	-21.13	156	-21.13	NA	protein_coding	+	Uncharacterized protein	unreviewed	integral component of membrane [GO:0016021]	GO:0016021	integral component of membrane [GO:0016021]	W5DYB3_WHEAT	NA	Traes_4AS_84505C56C.1;	Triticum aestivum (Wheat)	NA	NA	NA	NA	NA	NA	NA	NA	NA	NA
Traes_4AS_B726A789E.1	156	-20.53	156	-20.53	NA	protein_coding	-	Uncharacterized protein	unreviewed	electron carrier activity [GO:0009055]	GO:0009055	NA	W5DZE6_WHEAT	electron carrier activity [GO:0009055]	Traes_4AS_B726A789E.1;	Triticum aestivum (Wheat)	NA	NA	NA	IPR008972;IPR003245;	NA	NA	PF02298;	NA	PS51485;	NA
Traes_4BL_0F4170116.1	158	-24.76	158	-24.76	NA	protein_coding	-	Uncharacterized protein	unreviewed	hydrolase activity, hydrolyzing O-glycosyl compounds [GO:0004553]; carbohydrate metabolic process [GO:0005975]	GO:0005975; GO:0004553	NA	W5E1C9_WHEAT	hydrolase activity, hydrolyzing O-glycosyl compounds [GO:0004553]	Traes_4BL_0F4170116.1;	Triticum aestivum (Wheat)	carbohydrate metabolic process [GO:0005975]	NA	NA	IPR013320;IPR000757;	NA	NA	PF00722;	NA	PS51762;	NA
Traes_4BL_155D927E3.2	280	-33.6	140	-16.8	NA	protein_coding	-	Uncharacterized protein	unreviewed	NA	NA	NA	W5E1J7_WHEAT	NA	Traes_4BL_155D927E3.2;	Triticum aestivum (Wheat)	NA	NA	NA	NA	NA	NA	NA	NA	NA	NA
Traes_4BL_2B8D65814.1	165	-23.49	165	-23.49	NA	protein_coding	+	Uncharacterized protein	unreviewed	NA	NA	NA	W5E285_WHEAT	NA	Traes_4BL_2B8D65814.1;	Triticum aestivum (Wheat)	NA	NA	NA	NA	NA	NA	NA	NA	NA	NA
Traes_4BL_2C38E2846.1	164	-25.08	164	-25.08	NA	protein_coding	-	Uncharacterized protein	unreviewed	NA	NA	NA	W5E293_WHEAT	NA	Traes_4BL_2C38E2846.1;	Triticum aestivum (Wheat)	NA	NA	NA	IPR015943;IPR001680;IPR019775;IPR017986;	NA	NA	PF00400;	NA	PS00678;PS50082;PS50294;	NA
Traes_4BL_9F1BFA87A.1	160	-24.44	160	-24.44	NA	protein_coding	-	Uncharacterized protein	unreviewed	integral component of membrane [GO:0016021]; ATP binding [GO:0005524]; ATPase activity, coupled to transmembrane movement of substances [GO:0042626]	GO:0005524; GO:0042626; GO:0016021	integral component of membrane [GO:0016021]	A0A096UQW8_WHEAT	ATPase activity, coupled to transmembrane movement of substances [GO:0042626]; ATP binding [GO:0005524]	Traes_4BL_9F1BFA87A.1;	Triticum aestivum (Wheat)	NA	NA	NA	IPR003593;IPR011527;IPR003439;IPR017871;IPR027417;	NA	NA	PF00664;PF00005;	NA	PS50929;PS00211;PS50893;	NA
Traes_4BL_E4468CF80.2	451	-48.8	155	-17.58	NA	protein_coding	-	Uncharacterized protein	unreviewed	NA	NA	NA	W5E7W8_WHEAT	NA	Traes_4BL_E4468CF80.2;	Triticum aestivum (Wheat)	NA	NA	NA	NA	NA	NA	NA	NA	NA	NA
Traes_4BS_15E05CE63.6	288	-34.45	148	-17.41	NA	protein_coding	-	Uncharacterized protein	unreviewed	integral component of membrane [GO:0016021]; transport [GO:0006810]	GO:0016021; GO:0006810	integral component of membrane [GO:0016021]	A0A096UR01_WHEAT	NA	Traes_4BS_15E05CE63.6;	Triticum aestivum (Wheat)	transport [GO:0006810]	NA	NA	IPR018108;IPR023395;	NA	NA	PF00153;	NA	PS50920;	NA
Traes_4BS_35F8C45F6.1	576	-76.45	149	-25.16	NA	protein_coding	+	Uncharacterized protein	unreviewed	nucleus [GO:0005634]; chromatin modification [GO:0016568]; regulation of transcription, DNA-templated [GO:0006355]; transcription, DNA-templated [GO:0006351]	GO:0016568; GO:0005634; GO:0006355; GO:0006351	nucleus [GO:0005634]	W5EA30_WHEAT	NA	Traes_4BS_35F8C45F6.1;	Triticum aestivum (Wheat)	chromatin modification [GO:0016568]; regulation of transcription, DNA-templated [GO:0006355]; transcription, DNA-templated [GO:0006351]	NA	NA	IPR031120;IPR011494;IPR015943;IPR001680;IPR017986;	NA	PTHR13831;	PF07569;PF00400;	NA	PS50082;PS50294;	NA
Traes_4BS_39CA9A1D1.2	158	-20.8	158	-20.8	NA	protein_coding	+	Uncharacterized protein	unreviewed	NA	NA	NA	W5EA66_WHEAT	NA	Traes_4BS_39CA9A1D1.2;	Triticum aestivum (Wheat)	NA	NA	NA	NA	NA	NA	NA	NA	NA	NA
Traes_4BS_4040DC3F8.2	291	-37.94	151	-21.76	NA	protein_coding	+	Uncharacterized protein	unreviewed	NA	NA	NA	W5EAB9_WHEAT	NA	Traes_4BS_4040DC3F8.2;	Triticum aestivum (Wheat)	NA	NA	NA	IPR032675;	NA	NA	NA	NA	NA	NA
Traes_4BS_65C232BF0.1	162	-22.41	162	-22.41	CONTAINS InterPro DOMAIN/s: Membrane protein,Tapt1/CMV receptor (InterPro:IPR008010); Has 447 Blast hits to 428 proteins in 176 species: Archae - 0; Bacteria - 0; Metazoa - 190; Fungi - 133; Plants - 49; Viruses - 0; Other Eukaryotes - 75 (source: N /.../ink). [Source:Projected from Arabidopsis thaliana (AT1G67960) TAIR;Acc:AT1G67960]	protein_coding	+	Uncharacterized protein	unreviewed	endoplasmic reticulum [GO:0005783]; integral component of membrane [GO:0016021]; embryo development [GO:0009790]; maintenance of protein localization in endoplasmic reticulum [GO:0035437]; pollen tube guidance [GO:0010183]	GO:0009790; GO:0005783; GO:0016021; GO:0035437; GO:0010183	endoplasmic reticulum [GO:0005783]; integral component of membrane [GO:0016021]	W5EB70_WHEAT	NA	Traes_4BS_65C232BF0.1;	Triticum aestivum (Wheat)	embryo development [GO:0009790]; maintenance of protein localization in endoplasmic reticulum [GO:0035437]; pollen tube guidance [GO:0010183]	NA	NA	IPR008010;	NA	PTHR13317;	PF05346;	NA	NA	NA
Traes_4BS_85885348A.2	289	-37.31	149	-20.61	NA	protein_coding	+	Uncharacterized protein	unreviewed	ribonuclease activity [GO:0004540]; tRNA processing [GO:0008033]	GO:0004540; GO:0008033	NA	W5EBW9_WHEAT	ribonuclease activity [GO:0004540]	Traes_4BS_85885348A.2;	Triticum aestivum (Wheat)	tRNA processing [GO:0008033]	NA	NA	IPR016195;IPR002738;	NA	PTHR13031;	PF01876;	NA	NA	NA
Traes_4BS_95007B0FF.1	156	-20.52	156	-20.52	NA	protein_coding	+	Uncharacterized protein	unreviewed	integral component of membrane [GO:0016021]; transmembrane transport [GO:0055085]	GO:0016021; GO:0055085	integral component of membrane [GO:0016021]	W5EC68_WHEAT	NA	Traes_4BS_95007B0FF.1;	Triticum aestivum (Wheat)	transmembrane transport [GO:0055085]	NA	NA	IPR011701;IPR020846;	NA	NA	PF07690;	NA	PS50850;	NA
Traes_4BS_A36683431.2	301	-33.12	154	-19.53	NA	protein_coding	+	Uncharacterized protein	unreviewed	integral component of membrane [GO:0016021]	GO:0016021	integral component of membrane [GO:0016021]	W5ECI7_WHEAT	NA	Traes_4BS_A36683431.2;	Triticum aestivum (Wheat)	NA	NA	NA	NA	NA	NA	NA	NA	NA	NA
Traes_4BS_AF7E1097C.1	307	-38.86	163	-20.03	NA	protein_coding	-	Uncharacterized protein	unreviewed	integral component of membrane [GO:0016021]; intracellular [GO:0005622]; phosphorelay sensor kinase activity [GO:0000155]	GO:0016021; GO:0005622; GO:0000155	integral component of membrane [GO:0016021]; intracellular [GO:0005622]	W5ECV0_WHEAT	phosphorelay sensor kinase activity [GO:0000155]	Traes_4BS_AF7E1097C.1;	Triticum aestivum (Wheat)	NA	NA	NA	IPR006189;IPR011006;IPR003594;IPR005467;IPR003661;IPR004358;IPR001789;	NA	NA	PF03924;PF02518;PF00512;PF00072;	NA	PS50839;PS50109;PS50110;	NA
Traes_4BS_EF4C8D5D3.2	158	-24.23	158	-24.23	NA	protein_coding	+	Serine/threonine-protein kinase (EC 2.7.11.1)	unreviewed	integral component of membrane [GO:0016021]; ATP binding [GO:0005524]; protein serine/threonine kinase activity [GO:0004674]; recognition of pollen [GO:0048544]	GO:0005524; GO:0016021; GO:0004674; GO:0048544	integral component of membrane [GO:0016021]	W5EEB3_WHEAT	ATP binding [GO:0005524]; protein serine/threonine kinase activity [GO:0004674]	Traes_4BS_EF4C8D5D3.2;	Triticum aestivum (Wheat)	recognition of pollen [GO:0048544]	NA	NA	IPR001480;IPR013320;IPR000742;IPR011009;IPR003609;IPR000719;IPR017441;IPR000858;IPR024171;	NA	NA	PF01453;PF00024;PF00069;PF00954;	NA	PS50927;PS50026;PS50948;PS00107;PS50011;	NA
Traes_4DL_072A60BDA.2	288	-31.09	148	-18.5	NA	protein_coding	-	Uncharacterized protein	unreviewed	integral component of membrane [GO:0016021]; CDP-diacylglycerol-glycerol-3-phosphate 3-phosphatidyltransferase activity [GO:0008444]; phospholipid biosynthetic process [GO:0008654]	GO:0008444; GO:0016021; GO:0008654	integral component of membrane [GO:0016021]	W5EEZ0_WHEAT	CDP-diacylglycerol-glycerol-3-phosphate 3-phosphatidyltransferase activity [GO:0008444]	Traes_4DL_072A60BDA.2;	Triticum aestivum (Wheat)	phospholipid biosynthetic process [GO:0008654]	NA	NA	IPR000462;IPR004570;	NA	NA	PF01066;	TIGR00560;	PS00379;	NA
Traes_4DL_09493D0EA.2	299	-40.87	154	-25.29	Peptide chain release factor 2 [Source:Projected from Arabidopsis thaliana (AT1G56350) TAIR;Acc:AT1G56350]	protein_coding	-	Uncharacterized protein	unreviewed	cytoplasm [GO:0005737]; translation release factor activity, codon specific [GO:0016149]	GO:0005737; GO:0016149	cytoplasm [GO:0005737]	A0A096UR86_WHEAT	translation release factor activity, codon specific [GO:0016149]	Traes_4DL_09493D0EA.2;	Triticum aestivum (Wheat)	NA	NA	NA	IPR014720;IPR005139;IPR000352;IPR004374;	NA	PTHR11075:SF6;	PF03462;PF00472;	TIGR00020;	NA	NA
Traes_4DL_1BF075711.2	160	-20.71	160	-20.71	NA	protein_coding	+	Uncharacterized protein	unreviewed	ATP binding [GO:0005524]; protein serine/threonine kinase activity [GO:0004674]	GO:0005524; GO:0004674	NA	W5EFN7_WHEAT	ATP binding [GO:0005524]; protein serine/threonine kinase activity [GO:0004674]	Traes_4DL_1BF075711.2;	Triticum aestivum (Wheat)	NA	NA	NA	IPR013320;IPR011009;IPR000719;IPR017441;IPR001245;IPR008271;	NA	NA	PF07714;	NA	PS00107;PS50011;PS00108;	NA
Traes_4DL_27C195FDE.7	302	-33.86	152	-19.09	NA	protein_coding	-	Uncharacterized protein	unreviewed	heme binding [GO:0020037]; iron ion binding [GO:0005506]; monooxygenase activity [GO:0004497]; oxidoreductase activity, acting on paired donors, with incorporation or reduction of molecular oxygen [GO:0016705]	GO:0020037; GO:0005506; GO:0004497; GO:0016705	NA	W5EG26_WHEAT	heme binding [GO:0020037]; iron ion binding [GO:0005506]; monooxygenase activity [GO:0004497]; oxidoreductase activity, acting on paired donors, with incorporation or reduction of molecular oxygen [GO:0016705]	Traes_4DL_27C195FDE.7;	Triticum aestivum (Wheat)	NA	NA	NA	IPR001128;IPR002401;	NA	NA	PF00067;	NA	NA	NA
Traes_4DL_4BF220AD1.1	165	-23.49	165	-23.49	NA	protein_coding	+	Uncharacterized protein	unreviewed	NA	NA	NA	W5EHA6_WHEAT	NA	Traes_4DL_4BF220AD1.1;	Triticum aestivum (Wheat)	NA	NA	NA	IPR001650;IPR027417;	NA	NA	PF00271;	NA	PS51194;	NA
Traes_4DL_59A014C7D.1	287	-33.59	144	-17.05	NA	protein_coding	+	Uncharacterized protein	unreviewed	lyase activity [GO:0016829]; cellular amino acid metabolic process [GO:0006520]	GO:0006520; GO:0016829	NA	W5EHU0_WHEAT	lyase activity [GO:0016829]	Traes_4DL_59A014C7D.1;	Triticum aestivum (Wheat)	cellular amino acid metabolic process [GO:0006520]	NA	NA	IPR001597;IPR015424;IPR015421;	NA	NA	PF01212;	NA	NA	NA
Traes_4DL_5B7C0F2FC.2	157	-20.62	157	-20.62	L-Aspartase-like family protein [Source:Projected from Arabidopsis thaliana (AT5G10920) TAIR;Acc:AT5G10920]	protein_coding	-	Uncharacterized protein	unreviewed	argininosuccinate lyase activity [GO:0004056]; arginine biosynthetic process via ornithine [GO:0042450]	GO:0042450; GO:0004056	NA	W5EHW4_WHEAT	argininosuccinate lyase activity [GO:0004056]	Traes_4DL_5B7C0F2FC.2;	Triticum aestivum (Wheat)	arginine biosynthetic process via ornithine [GO:0042450]	NA	NA	IPR029419;IPR009049;IPR024083;IPR020557;IPR000362;IPR022761;IPR008948;	NA	PTHR11444;PTHR11444:SF3;	PF14698;PF00206;	TIGR00838;	PS00163;	NA
Traes_4DL_8C572B927.1	160	-24.72	160	-24.72	NA	protein_coding	-	Uncharacterized protein	unreviewed	zinc ion binding [GO:0008270]	GO:0008270	NA	W5EJJ3_WHEAT	zinc ion binding [GO:0008270]	Traes_4DL_8C572B927.1;	Triticum aestivum (Wheat)	NA	NA	NA	IPR010543;IPR001841;IPR013083;	NA	NA	PF06547;PF13639;	NA	PS50089;	NA
Traes_4DL_A8AE227C0.1	281	-39.23	141	-20.99	NA	protein_coding	-	Uncharacterized protein	unreviewed	NA	NA	NA	W5EKJ3_WHEAT	NA	Traes_4DL_A8AE227C0.1;	Triticum aestivum (Wheat)	NA	NA	NA	IPR011990;IPR001440;	NA	NA	PF00515;	NA	NA	NA
Traes_4DL_DBB6E101B.2	283	-30.56	142	-15.41	NA	protein_coding	+	Uncharacterized protein	unreviewed	NA	NA	NA	W5EMB2_WHEAT	NA	Traes_4DL_DBB6E101B.2;	Triticum aestivum (Wheat)	NA	NA	NA	IPR011989;IPR016024;IPR019442;	NA	NA	PF10350;	NA	NA	NA
Traes_4DL_E5466CF4D.1	296	-34.14	153	-17.83	NA	protein_coding	-	Uncharacterized protein	unreviewed	NA	NA	NA	W5EMM0_WHEAT	NA	Traes_4DL_E5466CF4D.1;	Triticum aestivum (Wheat)	NA	NA	NA	NA	NA	NA	NA	NA	NA	NA
Traes_4DS_0FE7DC701.2	282	-34.22	142	-17.39	NA	protein_coding	-	Uncharacterized protein	unreviewed	NA	NA	NA	W5ENV6_WHEAT	NA	Traes_4DS_0FE7DC701.2;	Triticum aestivum (Wheat)	NA	NA	NA	NA	NA	NA	NA	NA	NA	NA
Traes_4DS_CA6753E8D.1	158	-22.1	158	-22.1	CONTAINS InterPro DOMAIN/s: Membrane protein,Tapt1/CMV receptor (InterPro:IPR008010); Has 447 Blast hits to 428 proteins in 176 species: Archae - 0; Bacteria - 0; Metazoa - 190; Fungi - 133; Plants - 49; Viruses - 0; Other Eukaryotes - 75 (source: N /.../ink). [Source:Projected from Arabidopsis thaliana (AT1G67960) TAIR;Acc:AT1G67960]	protein_coding	-	Uncharacterized protein	unreviewed	integral component of membrane [GO:0016021]	GO:0016021	integral component of membrane [GO:0016021]	W5ESX6_WHEAT	NA	Traes_4DS_CA6753E8D.1;	Triticum aestivum (Wheat)	NA	NA	NA	IPR008010;	NA	PTHR13317;	PF05346;	NA	NA	NA
Traes_4DS_E4D772840.2	284	-27.96	142	-14.71	NA	protein_coding	+	Uncharacterized protein	unreviewed	ATP binding [GO:0005524]; protein kinase activity [GO:0004672]	GO:0005524; GO:0004672	NA	W5ETI3_WHEAT	ATP binding [GO:0005524]; protein kinase activity [GO:0004672]	Traes_4DS_E4D772840.2;	Triticum aestivum (Wheat)	NA	NA	NA	IPR011009;IPR000719;IPR008271;	NA	NA	PF00069;	NA	PS50011;PS00108;	NA
Traes_4DS_FAA721AB0.2	158	-25.9	158	-25.9	NA	protein_coding	+	Uncharacterized protein	unreviewed	ATP binding [GO:0005524]; glutathione synthase activity [GO:0004363]	GO:0005524; GO:0004363	NA	W5EU06_WHEAT	ATP binding [GO:0005524]; glutathione synthase activity [GO:0004363]	Traes_4DS_FAA721AB0.2;	Triticum aestivum (Wheat)	NA	NA	NA	IPR004887;IPR014042;IPR005615;IPR016185;	NA	PTHR11130;	PF03917;PF03199;	NA	NA	NA
Traes_5AL_91B7023C7.1	456	-54.79	158	-22.08	LEM3 (ligand-effect modulator 3) family protein / CDC50 family protein [Source:Projected from Arabidopsis thaliana (AT5G46150) TAIR;Acc:AT5G46150]	protein_coding	+	Uncharacterized protein	unreviewed	integral component of membrane [GO:0016021]	GO:0016021	integral component of membrane [GO:0016021]	W5EZE4_WHEAT	NA	Traes_5AL_91B7023C7.1;	Triticum aestivum (Wheat)	NA	NA	NA	IPR005045;	NA	PTHR10926;	PF03381;	NA	NA	NA
Traes_5BL_114179614.1	286	-33.74	144	-17.96	ARID/BRIGHT DNA-binding domain-containing protein [Source:Projected from Arabidopsis thaliana (AT3G43240) TAIR;Acc:AT3G43240]	protein_coding	-	Uncharacterized protein	unreviewed	DNA binding [GO:0003677]; zinc ion binding [GO:0008270]	GO:0003677; GO:0008270	NA	W5F7P8_WHEAT	DNA binding [GO:0003677]; zinc ion binding [GO:0008270]	Traes_5BL_114179614.1;	Triticum aestivum (Wheat)	NA	NA	NA	IPR001606;IPR011011;IPR001965;IPR013083;	NA	NA	PF01388;	NA	PS51011;	NA
Traes_5BL_393838394.2	157	-30.65	157	-30.65	Leucine-rich repeat protein kinase family protein [Source:Projected from Arabidopsis thaliana (AT1G04210) TAIR;Acc:AT1G04210]	protein_coding	+	Uncharacterized protein	unreviewed	ATP binding [GO:0005524]; protein kinase activity [GO:0004672]	GO:0005524; GO:0004672	NA	W5F9V5_WHEAT	ATP binding [GO:0005524]; protein kinase activity [GO:0004672]	Traes_5BL_393838394.2;	Triticum aestivum (Wheat)	NA	NA	NA	IPR011009;IPR032675;IPR001611;IPR000719;IPR008271;	NA	NA	PF13855;PF00069;	NA	PS51450;PS50011;PS00108;	NA
Traes_5BL_3B013886D.1	295	-35.17	149	-17.64	NA	protein_coding	+	Uncharacterized protein	unreviewed	integral component of membrane [GO:0016021]; acetylglucosaminyltransferase activity [GO:0008375]	GO:0008375; GO:0016021	integral component of membrane [GO:0016021]	A0A096USC3_WHEAT	acetylglucosaminyltransferase activity [GO:0008375]	Traes_5BL_3B013886D.1;	Triticum aestivum (Wheat)	NA	NA	NA	IPR003406;	NA	NA	PF02485;	NA	NA	NA
Traes_5BL_53780FADE.1	158	-22.12	158	-22.12	NA	protein_coding	+	Uncharacterized protein	unreviewed	NA	NA	NA	W5FBG6_WHEAT	NA	Traes_5BL_53780FADE.1;	Triticum aestivum (Wheat)	NA	NA	NA	IPR011989;IPR016024;	NA	NA	NA	NA	NA	NA
Traes_5BL_69ED4AA59.1	292	-41.18	151	-25.55	NA	protein_coding	-	Uncharacterized protein	unreviewed	zinc ion binding [GO:0008270]	GO:0008270	NA	W5FCR9_WHEAT	zinc ion binding [GO:0008270]	Traes_5BL_69ED4AA59.1;	Triticum aestivum (Wheat)	NA	NA	NA	IPR001841;IPR013083;IPR017907;	NA	NA	PF13639;	NA	PS00518;PS50089;	NA
Traes_5BL_766642772.1	456	-54.79	158	-22.08	LEM3 (ligand-effect modulator 3) family protein / CDC50 family protein [Source:Projected from Arabidopsis thaliana (AT5G46150) TAIR;Acc:AT5G46150]	protein_coding	-	Uncharacterized protein	unreviewed	integral component of membrane [GO:0016021]	GO:0016021	integral component of membrane [GO:0016021]	W5FDE8_WHEAT	NA	Traes_5BL_766642772.1;	Triticum aestivum (Wheat)	NA	NA	NA	IPR005045;	NA	PTHR10926;	PF03381;	NA	NA	NA
Traes_5BL_7882E59DA.2	288	-40.7	148	-20.93	Tetrapyrrole (Corrin/Porphyrin) Methylases [Source:Projected from Arabidopsis thaliana (AT4G31790) TAIR;Acc:AT4G31790]	protein_coding	-	Uncharacterized protein	unreviewed	diphthine synthase activity [GO:0004164]; peptidyl-diphthamide biosynthetic process from peptidyl-histidine [GO:0017183]	GO:0004164; GO:0017183	NA	A0A0C4BJT4_WHEAT	diphthine synthase activity [GO:0004164]	Traes_5BL_7882E59DA.2;	Triticum aestivum (Wheat)	peptidyl-diphthamide biosynthetic process from peptidyl-histidine [GO:0017183]	NA	NA	IPR000878;IPR014777;IPR014776;IPR004551;	NA	NA	PF00590;	TIGR00522;	NA	NA
Traes_5BL_917DF323B.1	289	-41.01	146	-23.88	NA	protein_coding	-	HMG-I/Y protein HMGa (Uncharacterized protein)	unreviewed	nucleosome [GO:0000786]; nucleus [GO:0005634]; DNA binding [GO:0003677]; nucleosome assembly [GO:0006334]; regulation of transcription, DNA-templated [GO:0006355]	GO:0003677; GO:0000786; GO:0006334; GO:0005634; GO:0006355	nucleosome [GO:0000786]; nucleus [GO:0005634]	Q8LRU5_WHEAT	DNA binding [GO:0003677]	Traes_5BL_917DF323B.1;	Triticum aestivum (Wheat)	nucleosome assembly [GO:0006334]; regulation of transcription, DNA-templated [GO:0006355]	NA	NA	IPR020478;IPR017956;IPR005818;IPR000116;IPR031059;IPR000637;IPR011991;	NA	PTHR11467:SF43;	PF02178;PF00538;	NA	PS51504;PS00354;	NA
Traes_5BL_9812A4B62.2	304	-43.21	158	-23.71	NA	protein_coding	+	Uncharacterized protein	unreviewed	ADP binding [GO:0043531]	GO:0043531	NA	W5FF94_WHEAT	ADP binding [GO:0043531]	Traes_5BL_9812A4B62.2;	Triticum aestivum (Wheat)	NA	NA	NA	IPR032675;IPR002182;IPR027417;	NA	NA	PF00931;	NA	NA	NA
Traes_5BL_98FFAAB7F1.4	319	-46.1	165	-27.32	NA	protein_coding	+	Uncharacterized protein	unreviewed	NA	NA	NA	W5FFB0_WHEAT	NA	Traes_5BL_98FFAAB7F1.4;	Triticum aestivum (Wheat)	NA	NA	NA	NA	NA	NA	NA	NA	NA	NA
Traes_5BL_ACECBE2EB.1	428	-39.77	144	-13.44	NA	protein_coding	+	Uncharacterized protein	unreviewed	integral component of membrane [GO:0016021]	GO:0016021	integral component of membrane [GO:0016021]	W5FGC5_WHEAT	NA	Traes_5BL_ACECBE2EB.1;	Triticum aestivum (Wheat)	NA	NA	NA	IPR000326;	NA	NA	PF01569;	NA	NA	NA
Traes_5BL_AED694385.1	163	-24.86	163	-24.86	NA	protein_coding	-	Uncharacterized protein	unreviewed	NA	NA	NA	W5FGG8_WHEAT	NA	Traes_5BL_AED694385.1;	Triticum aestivum (Wheat)	NA	NA	NA	IPR002885;IPR011990;	NA	NA	PF01535;PF12854;PF13041;	TIGR00756;	PS51375;	NA
Traes_5BL_AFDE9FA98.2	164	-25.7	164	-25.7	NA	protein_coding	+	Uncharacterized protein	unreviewed	hydrolase activity, hydrolyzing O-glycosyl compounds [GO:0004553]; carbohydrate metabolic process [GO:0005975]	GO:0005975; GO:0004553	NA	W5FGJ0_WHEAT	hydrolase activity, hydrolyzing O-glycosyl compounds [GO:0004553]	Traes_5BL_AFDE9FA98.2;	Triticum aestivum (Wheat)	carbohydrate metabolic process [GO:0005975]	NA	NA	IPR000490;IPR013781;IPR017853;IPR012946;	NA	NA	PF00332;PF07983;	NA	PS00587;	NA
Traes_5BL_CB9247340.2	284	-33.23	144	-18.95	CONTAINS InterPro DOMAIN/s: Nucleic acid-binding, OB-fold-like (InterPro:IPR016027), Protein of unknown function DUF171 (InterPro:IPR003750); Has 3649 Blast hits to 1964 proteins in 291 species: Archae - 113; Bacteria - 121; Metazoa - 1082; Fungi - /.../lants - 227; Viruses - 4; Other Eukaryotes - 1703 (source: NCBI BLink). [Source:Projected from Arabidopsis thaliana (AT5G19300) TAIR;Acc:AT5G1930…	protein_coding	-	Uncharacterized protein	unreviewed	NA	NA	NA	W5FI27_WHEAT	NA	Traes_5BL_CB9247340.2;	Triticum aestivum (Wheat)	NA	NA	NA	IPR029028;IPR012340;IPR003750;IPR029026;	NA	PTHR12150;	PF02598;	NA	NA	NA
Traes_5BL_CEF9391B8.2	425	-55.13	144	-24.64	NA	protein_coding	+	Uncharacterized protein	unreviewed	NA	NA	NA	W5FIA3_WHEAT	NA	Traes_5BL_CEF9391B8.2;	Triticum aestivum (Wheat)	NA	NA	NA	NA	NA	NA	NA	NA	NA	NA
Traes_5BL_CF0070752.1	286	-35.06	144	-20.1	NA	protein_coding	-	Uncharacterized protein	unreviewed	integral component of membrane [GO:0016021]; nitrate transport [GO:0015706]; response to nitrate [GO:0010167]	GO:0016021; GO:0015706; GO:0010167	integral component of membrane [GO:0016021]	W5FIA5_WHEAT	NA	Traes_5BL_CF0070752.1;	Triticum aestivum (Wheat)	nitrate transport [GO:0015706]; response to nitrate [GO:0010167]	NA	NA	IPR016605;	NA	NA	PF16974;	NA	NA	NA
Traes_5BL_F80E01D65.1	169	-27.27	169	-27.27	NA	protein_coding	-	Uncharacterized protein	unreviewed	nucleus [GO:0005634]; sequence-specific DNA binding [GO:0043565]; transcription factor activity, sequence-specific DNA binding [GO:0003700]	GO:0005634; GO:0043565; GO:0003700	nucleus [GO:0005634]	W5FKL0_WHEAT	sequence-specific DNA binding [GO:0043565]; transcription factor activity, sequence-specific DNA binding [GO:0003700]	Traes_5BL_F80E01D65.1;	Triticum aestivum (Wheat)	NA	NA	NA	IPR000232;IPR027725;IPR011991;	NA	PTHR10015;	PF00447;	NA	NA	NA
Traes_5BL_FB6FB75D9.1	159	-21.83	159	-21.83	NA	protein_coding	+	Uncharacterized protein	unreviewed	catalytic activity [GO:0003824]; molybdenum ion binding [GO:0030151]; pyridoxal phosphate binding [GO:0030170]	GO:0003824; GO:0030151; GO:0030170	NA	W5FKR1_WHEAT	catalytic activity [GO:0003824]; molybdenum ion binding [GO:0030151]; pyridoxal phosphate binding [GO:0030170]	Traes_5BL_FB6FB75D9.1;	Triticum aestivum (Wheat)	NA	NA	NA	IPR005302;IPR005303;IPR011037;	NA	NA	PF03473;PF03476;	NA	PS51340;	NA
Traes_5BS_3D622CF05.1	160	-21.44	160	-21.44	NA	protein_coding	+	Uncharacterized protein	unreviewed	NA	NA	NA	W5FLT7_WHEAT	NA	Traes_5BS_3D622CF05.1;	Triticum aestivum (Wheat)	NA	NA	NA	IPR002885;IPR011990;	NA	NA	PF01535;PF13041;	TIGR00756;	PS51375;	NA
Traes_5BS_EFE196D2A.2	162	-23.83	162	-23.83	Pentatricopeptide repeat (PPR) superfamily protein [Source:Projected from Arabidopsis thaliana (AT4G21190) TAIR;Acc:AT4G21190]	protein_coding	+	Uncharacterized protein	unreviewed	NA	NA	NA	A0A096UT02_WHEAT	NA	Traes_5BS_EFE196D2A.2;	Triticum aestivum (Wheat)	NA	NA	NA	IPR002885;IPR011990;	NA	NA	PF01535;	TIGR00756;	PS51375;	NA
Traes_5DL_023BCC421.1	282	-32.89	142	-18.22	NA	protein_coding	+	NA	NA	NA	NA	NA	NA	NA	NA	NA	NA	NA	NA	NA	NA	NA	NA	NA	NA	NA
Traes_5DL_39377FD9E.1	292	-39.13	152	-22.69	NA	protein_coding	+	Uncharacterized protein	unreviewed	ATP binding [GO:0005524]; protein kinase activity [GO:0004672]	GO:0005524; GO:0004672	NA	W5FS91_WHEAT	ATP binding [GO:0005524]; protein kinase activity [GO:0004672]	Traes_5DL_39377FD9E.1;	Triticum aestivum (Wheat)	NA	NA	NA	IPR011009;IPR000719;IPR001245;	NA	NA	PF07714;	NA	PS50011;	NA
Traes_5DL_648804D1D.1	283	-38.08	142	-19.32	NA	protein_coding	-	Uncharacterized protein	unreviewed	NA	NA	NA	W5FU52_WHEAT	NA	Traes_5DL_648804D1D.1;	Triticum aestivum (Wheat)	NA	NA	NA	IPR009902;	NA	NA	PF07279;	NA	NA	NA
Traes_5DL_81B7F12B4.1	286	-29.37	144	-16.57	NA	protein_coding	-	Uncharacterized protein	unreviewed	NA	NA	NA	W5FVB0_WHEAT	NA	Traes_5DL_81B7F12B4.1;	Triticum aestivum (Wheat)	NA	NA	NA	NA	NA	NA	NA	NA	NA	NA
Traes_5DL_B25AF1570.1	159	-21.21	159	-21.21	NA	protein_coding	-	Uncharacterized protein	unreviewed	nucleus [GO:0005634]; DNA binding [GO:0003677]; transcription factor activity, sequence-specific DNA binding [GO:0003700]; multicellular organismal development [GO:0007275]; transcription, DNA-templated [GO:0006351]	GO:0003677; GO:0007275; GO:0005634; GO:0003700; GO:0006351	nucleus [GO:0005634]	W5FXL2_WHEAT	DNA binding [GO:0003677]; transcription factor activity, sequence-specific DNA binding [GO:0003700]	Traes_5DL_B25AF1570.1;	Triticum aestivum (Wheat)	multicellular organismal development [GO:0007275]; transcription, DNA-templated [GO:0006351]	NA	NA	IPR031112;IPR001471;IPR016177;	NA	PTHR32467;	PF00847;	NA	PS51032;	NA
Traes_5DL_B78355FA0.1	297	-39.7	150	-23.93	P-loop containing nucleoside triphosphate hydrolases superfamily protein [Source:Projected from Arabidopsis thaliana (AT1G16800) TAIR;Acc:AT1G16800]	protein_coding	-	Uncharacterized protein	unreviewed	NA	NA	NA	W5FXW5_WHEAT	NA	Traes_5DL_B78355FA0.1;	Triticum aestivum (Wheat)	NA	NA	NA	IPR027417;	NA	NA	NA	NA	NA	NA
Traes_5DL_CB176810F.2	161	-28.61	161	-28.61	Leucine-rich repeat protein kinase family protein [Source:Projected from Arabidopsis thaliana (AT1G04210) TAIR;Acc:AT1G04210]	protein_coding	+	Uncharacterized protein	unreviewed	ATP binding [GO:0005524]; protein kinase activity [GO:0004672]	GO:0005524; GO:0004672	NA	W5FYT0_WHEAT	ATP binding [GO:0005524]; protein kinase activity [GO:0004672]	Traes_5DL_CB176810F.2;	Triticum aestivum (Wheat)	NA	NA	NA	IPR011009;IPR000719;IPR008271;	NA	NA	PF00069;	NA	PS50011;PS00108;	NA
Traes_5DS_30095FBE9.2	284	-31.23	142	-18.62	NA	protein_coding	-	Uncharacterized protein	unreviewed	NA	NA	NA	W5G1V4_WHEAT	NA	Traes_5DS_30095FBE9.2;	Triticum aestivum (Wheat)	NA	NA	NA	NA	NA	NA	NA	NA	NA	NA
Traes_5DS_3D05CCD96.1	168	-23.56	168	-23.56	NA	protein_coding	-	Uncharacterized protein	unreviewed	NA	NA	NA	W5G214_WHEAT	NA	Traes_5DS_3D05CCD96.1;	Triticum aestivum (Wheat)	NA	NA	NA	IPR002885;IPR011990;	NA	NA	PF01535;PF13041;	TIGR00756;	PS51375;	NA
Traes_5DS_A19E1C7D3.1	306	-30.96	154	-18.33	NA	protein_coding	-	Uncharacterized protein	unreviewed	catalytic activity [GO:0003824]; DNA repair [GO:0006281]	GO:0006281; GO:0003824	NA	W5G3J0_WHEAT	catalytic activity [GO:0003824]	Traes_5DS_A19E1C7D3.1;	Triticum aestivum (Wheat)	DNA repair [GO:0006281]	NA	NA	IPR011257;	NA	NA	NA	NA	NA	NA
Traes_6AL_01D5C5F02.1	158	-20.74	158	-20.74	NA	protein_coding	+	Uncharacterized protein	unreviewed	electron carrier activity [GO:0009055]	GO:0009055	NA	W5G4Y0_WHEAT	electron carrier activity [GO:0009055]	Traes_6AL_01D5C5F02.1;	Triticum aestivum (Wheat)	NA	NA	NA	IPR008972;IPR003245;	NA	NA	PF02298;	NA	PS51485;	NA
Traes_6AL_1D5D95365.1	281	-29.61	141	-16.65	NA	protein_coding	+	Uncharacterized protein	unreviewed	NA	NA	NA	W5G5L7_WHEAT	NA	Traes_6AL_1D5D95365.1;	Triticum aestivum (Wheat)	NA	NA	NA	IPR032675;	NA	NA	NA	NA	NA	NA
Traes_6AL_78AE4531C.1	291	-31.49	148	-16.17	NA	protein_coding	+	Uncharacterized protein	unreviewed	calcium ion binding [GO:0005509]	GO:0005509	NA	W5G806_WHEAT	calcium ion binding [GO:0005509]	Traes_6AL_78AE4531C.1;	Triticum aestivum (Wheat)	NA	NA	NA	IPR011992;IPR002048;	NA	NA	PF13499;	NA	PS50222;	NA
Traes_6AL_7FA33408C.2	296	-35.97	154	-18.65	NA	protein_coding	-	HVA22-like protein	unreviewed	integral component of membrane [GO:0016021]	GO:0016021	integral component of membrane [GO:0016021]	W5G870_WHEAT	NA	Traes_6AL_7FA33408C.2;	Triticum aestivum (Wheat)	NA	NA	NA	IPR004345;	NA	PTHR12300;	PF03134;	NA	NA	NA
Traes_6AL_997401645.1	159	-20.72	159	-20.72	NA	protein_coding	-	Uncharacterized protein	unreviewed	Rho guanyl-nucleotide exchange factor activity [GO:0005089]	GO:0005089	NA	W5G8X6_WHEAT	Rho guanyl-nucleotide exchange factor activity [GO:0005089]	Traes_6AL_997401645.1;	Triticum aestivum (Wheat)	NA	NA	NA	IPR005512;	NA	NA	PF03759;	NA	PS51334;	NA
Traes_6AL_B0CA6D135.1	461	-61.11	162	-28.1	DNAse I-like superfamily protein [Source:Projected from Arabidopsis thaliana (AT5G65090) TAIR;Acc:AT5G65090]	protein_coding	-	Uncharacterized protein	unreviewed	hydrolase activity [GO:0016787]; phosphatidylinositol dephosphorylation [GO:0046856]	GO:0016787; GO:0046856	NA	W5G9K3_WHEAT	hydrolase activity [GO:0016787]	Traes_6AL_B0CA6D135.1;	Triticum aestivum (Wheat)	phosphatidylinositol dephosphorylation [GO:0046856]	NA	NA	IPR005135;IPR000300;	NA	NA	PF03372;	NA	NA	NA
Traes_6AL_CE4E76E1A.1	308	-36.45	158	-21.47	NA	protein_coding	+	Uncharacterized protein	unreviewed	nucleus [GO:0005634]; DNA binding [GO:0003677]; transcription factor activity, sequence-specific DNA binding [GO:0003700]; multicellular organismal development [GO:0007275]; transcription, DNA-templated [GO:0006351]	GO:0003677; GO:0007275; GO:0005634; GO:0003700; GO:0006351	nucleus [GO:0005634]	W5GAB7_WHEAT	DNA binding [GO:0003677]; transcription factor activity, sequence-specific DNA binding [GO:0003700]	Traes_6AL_CE4E76E1A.1;	Triticum aestivum (Wheat)	multicellular organismal development [GO:0007275]; transcription, DNA-templated [GO:0006351]	NA	NA	IPR031112;IPR001471;IPR016177;	NA	PTHR32467;	PF00847;	NA	PS51032;	NA
Traes_6AL_D0C41942F.2	160	-22.09	160	-22.09	NA	protein_coding	-	Uncharacterized protein	unreviewed	NA	NA	NA	W5GAD6_WHEAT	NA	Traes_6AL_D0C41942F.2;	Triticum aestivum (Wheat)	NA	NA	NA	NA	NA	NA	NA	NA	NA	NA
Traes_6AL_F3638D620.1	292	-32.71	149	-20	translocon at the outer membrane of chloroplasts 64-V [Source:Projected from Arabidopsis thaliana (AT5G09420) TAIR;Acc:AT5G09420]	protein_coding	-	Uncharacterized protein	unreviewed	cytoplasm [GO:0005737]; carbon-nitrogen ligase activity, with glutamine as amido-N-donor [GO:0016884]; amino acid import [GO:0043090]; ammonium transport [GO:0015696]; basic amino acid transport [GO:0015802]; ER to Golgi vesicle-mediated transport [GO:0006888]; negative regulation of programmed cell death [GO:0043069]; nucleotide transport [GO:0006862]; protein targeting to membrane [GO:0006612];…	GO:0006888; GO:0043090; GO:0015696; GO:0015802; GO:0016884; GO:0005737; GO:0043069; GO:0006862; GO:0006612; GO:0006626; GO:0043269; GO:0010363	cytoplasm [GO:0005737]	W5GBC0_WHEAT	carbon-nitrogen ligase activity, with glutamine as amido-N-donor [GO:0016884]	Traes_6AL_F3638D620.1;	Triticum aestivum (Wheat)	amino acid import [GO:0043090]; ammonium transport [GO:0015696]; basic amino acid transport [GO:0015802]; ER to Golgi vesicle-mediated transport [GO:0006888]; negative regulation of programmed cell death [GO:0043069]; nucleotide transport [GO:0006862]; protein targeting to membrane [GO:0006612]; protein targeting to mitochondrion [GO:0006626]; regulation of ion transport [GO:0043269]; regulation …	NA	NA	IPR000120;IPR023631;IPR013026;IPR011990;IPR001440;IPR019734;	NA	PTHR11895;	PF01425;PF00515;PF13414;	NA	PS50005;PS50293;	NA
Traes_6AL_F88D04A4D.1	162	-20.45	162	-20.45	arginine-rich cyclin 1 [Source:Projected from Arabidopsis thaliana (AT2G26430) TAIR;Acc:AT2G26430]	protein_coding	+	Uncharacterized protein	unreviewed	regulation of cyclin-dependent protein serine/threonine kinase activity [GO:0000079]; regulation of transcription, DNA-templated [GO:0006355]	GO:0000079; GO:0006355	NA	W5GBG7_WHEAT	NA	Traes_6AL_F88D04A4D.1;	Triticum aestivum (Wheat)	regulation of cyclin-dependent protein serine/threonine kinase activity [GO:0000079]; regulation of transcription, DNA-templated [GO:0006355]	NA	NA	IPR013763;IPR015429;IPR006671;	NA	NA	PF00134;	NA	NA	NA
Traes_6AS_390A9B9F4.2	158	-22.71	158	-22.71	NA	protein_coding	+	Histone H2A	unreviewed	nucleosome [GO:0000786]; nucleus [GO:0005634]; DNA binding [GO:0003677]	GO:0003677; GO:0000786; GO:0005634	nucleosome [GO:0000786]; nucleus [GO:0005634]	W5GCV3_WHEAT	DNA binding [GO:0003677]	Traes_6AS_390A9B9F4.2;	Triticum aestivum (Wheat)	NA	NA	NA	IPR009072;IPR002119;IPR007125;IPR032454;IPR032458;	NA	NA	PF00125;PF16211;	NA	PS00046;	NA
Traes_6AS_5133A3E43.1	284	-26.76	144	-14.64	NA	protein_coding	-	Uncharacterized protein	unreviewed	NA	NA	NA	W5GDE3_WHEAT	NA	Traes_6AS_5133A3E43.1;	Triticum aestivum (Wheat)	NA	NA	NA	IPR018786;	NA	NA	PF10173;	NA	NA	NA
Traes_6AS_6966935E4.2	157	-21.73	157	-21.73	NA	protein_coding	+	Uncharacterized protein	unreviewed	NA	NA	NA	A0A096UTX0_WHEAT	NA	Traes_6AS_6966935E4.2;	Triticum aestivum (Wheat)	NA	NA	NA	IPR032675;	NA	NA	NA	NA	NA	NA
Traes_6AS_6BD95451E.2	285	-30.7	145	-16.47	NA	protein_coding	-	Uncharacterized protein	unreviewed	NA	NA	NA	W5GE33_WHEAT	NA	Traes_6AS_6BD95451E.2;	Triticum aestivum (Wheat)	NA	NA	NA	IPR001623;IPR024593;	NA	NA	PF00226;PF11926;	NA	PS50076;	NA
Traes_6AS_80A7B44EA.1	289	-32.72	146	-18.42	NA	protein_coding	-	Sulfotransferase (EC 2.8.2.-)	unreviewed	sulfotransferase activity [GO:0008146]	GO:0008146	NA	W5GEJ0_WHEAT	sulfotransferase activity [GO:0008146]	Traes_6AS_80A7B44EA.1;	Triticum aestivum (Wheat)	NA	NA	NA	IPR027417;IPR000863;	NA	NA	PF00685;	NA	NA	NA
Traes_6AS_9DFC410DE.1	288	-33.82	148	-19.36	NA	protein_coding	+	Uncharacterized protein	unreviewed	proton-transporting two-sector ATPase complex, catalytic domain [GO:0033178]; hydrolase activity, acting on acid anhydrides, catalyzing transmembrane movement of substances [GO:0016820]; ATP hydrolysis coupled proton transport [GO:0015991]	GO:0015991; GO:0016820; GO:0033178	proton-transporting two-sector ATPase complex, catalytic domain [GO:0033178]	W5GF91_WHEAT	hydrolase activity, acting on acid anhydrides, catalyzing transmembrane movement of substances [GO:0016820]	Traes_6AS_9DFC410DE.1;	Triticum aestivum (Wheat)	ATP hydrolysis coupled proton transport [GO:0015991]	NA	NA	IPR000793;	NA	NA	PF00306;	NA	NA	NA
Traes_6BL_066E7881C.1	285	-28.54	145	-16.82	NA	protein_coding	+	Uncharacterized protein	unreviewed	nucleic acid binding [GO:0003676]; nucleotide binding [GO:0000166]	GO:0003676; GO:0000166	NA	W5GHQ0_WHEAT	nucleic acid binding [GO:0003676]; nucleotide binding [GO:0000166]	Traes_6BL_066E7881C.1;	Triticum aestivum (Wheat)	NA	NA	NA	IPR012677;IPR000504;	NA	NA	PF00076;	NA	PS50102;	NA
Traes_6BL_1B2D0A6D2.2	161	-22.71	161	-22.71	NA	protein_coding	+	Uncharacterized protein	unreviewed	hydrolase activity [GO:0016787]	GO:0016787	NA	W5GI91_WHEAT	hydrolase activity [GO:0016787]	Traes_6BL_1B2D0A6D2.2;	Triticum aestivum (Wheat)	NA	NA	NA	IPR023214;IPR006439;	NA	NA	NA	TIGR01549;	NA	NA
Traes_6BL_3A98C155D.1	580	-67.64	152	-20.28	NA	protein_coding	+	Uncharacterized protein	unreviewed	zinc ion binding [GO:0008270]; regulation of transcription, DNA-templated [GO:0006355]	GO:0006355; GO:0008270	NA	W5GIW9_WHEAT	zinc ion binding [GO:0008270]	Traes_6BL_3A98C155D.1;	Triticum aestivum (Wheat)	regulation of transcription, DNA-templated [GO:0006355]	NA	NA	IPR004330;IPR031052;IPR018289;IPR006564;IPR007527;	NA	PTHR31669;	PF03101;PF10551;PF04434;	NA	PS50966;	NA
Traes_6BL_48B46613A.1	312	-39.43	158	-21.83	NA	protein_coding	-	Uncharacterized protein	unreviewed	NA	NA	NA	W5GJA4_WHEAT	NA	Traes_6BL_48B46613A.1;	Triticum aestivum (Wheat)	NA	NA	NA	NA	NA	NA	NA	NA	NA	NA
Traes_6BL_784C950E0.2	162	-21.75	162	-21.75	cryptochrome 2 [Source:Projected from Arabidopsis thaliana (AT1G04400) TAIR;Acc:AT1G04400]	protein_coding	-	Uncharacterized protein	unreviewed	cytosol [GO:0005829]; vacuole [GO:0005773]; blue light photoreceptor activity [GO:0009882]; chromatin remodeling [GO:0006338]; circadian regulation of calcium ion oscillation [GO:0010617]; hydrogen peroxide catabolic process [GO:0042744]; phototropism [GO:0009638]; positive regulation of flower development [GO:0009911]; regulation of meristem growth [GO:0010075]; response to water deprivation [GO…	GO:0009882; GO:0006338; GO:0010617; GO:0005829; GO:0042744; GO:0009638; GO:0009911; GO:0010075; GO:0009414; GO:0010118; GO:0005773	cytosol [GO:0005829]; vacuole [GO:0005773]	W5GKG1_WHEAT	blue light photoreceptor activity [GO:0009882]	Traes_6BL_784C950E0.2;	Triticum aestivum (Wheat)	chromatin remodeling [GO:0006338]; circadian regulation of calcium ion oscillation [GO:0010617]; hydrogen peroxide catabolic process [GO:0042744]; phototropism [GO:0009638]; positive regulation of flower development [GO:0009911]; regulation of meristem growth [GO:0010075]; response to water deprivation [GO:0009414]; stomatal movement [GO:0010118]	NA	NA	IPR005101;IPR002081;IPR014134;IPR018394;IPR006050;	NA	NA	PF03441;	TIGR02766;	PS00394;	NA
Traes_6BL_90B94F639.2	435	-48.84	147	-17.98	NA	protein_coding	+	Uncharacterized protein	unreviewed	NA	NA	NA	W5GL32_WHEAT	NA	Traes_6BL_90B94F639.2;	Triticum aestivum (Wheat)	NA	NA	NA	NA	NA	NA	NA	NA	NA	NA
Traes_6BL_B9A70622C.2	586	-76.9	151	-23.56	NA	protein_coding	+	Uncharacterized protein	unreviewed	NA	NA	NA	W5GM75_WHEAT	NA	Traes_6BL_B9A70622C.2;	Triticum aestivum (Wheat)	NA	NA	NA	NA	NA	NA	NA	NA	NA	NA
Traes_6BS_0C1DF1E77.1	286	-36.05	143	-23.73	RING/FYVE/PHD zinc finger superfamily protein [Source:Projected from Arabidopsis thaliana (AT1G50440) TAIR;Acc:AT1G50440]	protein_coding	-	Uncharacterized protein	unreviewed	integral component of membrane [GO:0016021]; zinc ion binding [GO:0008270]	GO:0016021; GO:0008270	integral component of membrane [GO:0016021]	W5GP55_WHEAT	zinc ion binding [GO:0008270]	Traes_6BS_0C1DF1E77.1;	Triticum aestivum (Wheat)	NA	NA	NA	IPR011016;IPR013083;	NA	NA	PF12906;	NA	PS51292;	NA
Traes_6BS_8A8668300.1	161	-22.81	161	-22.81	NA	protein_coding	+	Uncharacterized protein	unreviewed	NA	NA	NA	W5GRJ3_WHEAT	NA	Traes_6BS_8A8668300.1;	Triticum aestivum (Wheat)	NA	NA	NA	IPR032675;IPR001611;IPR013210;	NA	NA	PF13855;PF08263;	NA	NA	NA
Traes_6BS_8FD706381.2	289	-30.38	145	-16.47	NA	protein_coding	-	Uncharacterized protein	unreviewed	NA	NA	NA	W5GRM3_WHEAT	NA	Traes_6BS_8FD706381.2;	Triticum aestivum (Wheat)	NA	NA	NA	IPR001623;IPR024593;	NA	NA	PF00226;PF11926;	NA	PS50076;	NA
Traes_6BS_918A7F9A7.1	162	-21	162	-21	NA	protein_coding	-	Uncharacterized protein	unreviewed	NA	NA	NA	W5GRN0_WHEAT	NA	Traes_6BS_918A7F9A7.1;	Triticum aestivum (Wheat)	NA	NA	NA	IPR009003;	NA	NA	NA	NA	NA	NA
Traes_6BS_9C942909B.1	436	-46.96	146	-18.46	NA	protein_coding	+	Uncharacterized protein	unreviewed	DNA methylation [GO:0006306]	GO:0006306	NA	W5GRW1_WHEAT	NA	Traes_6BS_9C942909B.1;	Triticum aestivum (Wheat)	DNA methylation [GO:0006306]	NA	NA	IPR029063;IPR030380;IPR009060;	NA	NA	NA	NA	PS51680;	NA
Traes_6BS_F2B8B4E55.1	289	-32	146	-19.77	NA	protein_coding	-	Uncharacterized protein	unreviewed	NA	NA	NA	W5GTI0_WHEAT	NA	Traes_6BS_F2B8B4E55.1;	Triticum aestivum (Wheat)	NA	NA	NA	IPR000270;IPR003035;	NA	NA	PF00564;PF02042;	NA	PS51745;PS51519;	NA
Traes_6DL_110BE5A52.1	424	-46.19	144	-15.71	NA	protein_coding	-	Uncharacterized protein	unreviewed	integral component of membrane [GO:0016021]	GO:0016021	integral component of membrane [GO:0016021]	W5GU85_WHEAT	NA	Traes_6DL_110BE5A52.1;	Triticum aestivum (Wheat)	NA	NA	NA	IPR013763;IPR006671;	NA	NA	PF00134;	NA	NA	NA
Traes_6DL_3C3544A90.3	291	-33.21	150	-16.94	NA	protein_coding	+	Uncharacterized protein	unreviewed	NA	NA	NA	W5GVL4_WHEAT	NA	Traes_6DL_3C3544A90.3;	Triticum aestivum (Wheat)	NA	NA	NA	NA	NA	NA	NA	NA	NA	NA
Traes_6DL_6442754B1.1	303	-36.66	153	-20.78	NA	protein_coding	-	Uncharacterized protein	unreviewed	hydrolase activity [GO:0016787]; phosphatidylinositol dephosphorylation [GO:0046856]	GO:0016787; GO:0046856	NA	W5GWS2_WHEAT	hydrolase activity [GO:0016787]	Traes_6DL_6442754B1.1;	Triticum aestivum (Wheat)	phosphatidylinositol dephosphorylation [GO:0046856]	NA	NA	IPR005135;IPR000300;	NA	NA	PF03372;	NA	NA	NA
Traes_6DL_96A65AD5E.1	283	-33.24	143	-20.51	NA	protein_coding	+	Uncharacterized protein	unreviewed	calcium ion binding [GO:0005509]	GO:0005509	NA	W5GY47_WHEAT	calcium ion binding [GO:0005509]	Traes_6DL_96A65AD5E.1;	Triticum aestivum (Wheat)	NA	NA	NA	IPR011992;IPR002048;	NA	NA	PF13499;	NA	PS50222;	NA
Traes_6DL_BD49C3B26.1	158	-26.99	158	-26.99	NA	protein_coding	+	Uncharacterized protein	unreviewed	response to stress [GO:0006950]	GO:0006950	NA	W5GZ76_WHEAT	NA	Traes_6DL_BD49C3B26.1;	Triticum aestivum (Wheat)	response to stress [GO:0006950]	NA	NA	IPR014729;IPR006015;IPR006016;	NA	NA	PF00582;	NA	NA	NA
Traes_6DL_C5E7CD621.1	159	-20.72	159	-20.72	NA	protein_coding	-	Uncharacterized protein	unreviewed	Rho guanyl-nucleotide exchange factor activity [GO:0005089]	GO:0005089	NA	W5GZF8_WHEAT	Rho guanyl-nucleotide exchange factor activity [GO:0005089]	Traes_6DL_C5E7CD621.1;	Triticum aestivum (Wheat)	NA	NA	NA	IPR005512;	NA	NA	PF03759;	NA	PS51334;	NA
Traes_6DL_CFEE687CF.2	439	-52.24	153	-20.71	NA	protein_coding	-	Uncharacterized protein	unreviewed	NA	NA	NA	A0A096UUN2_WHEAT	NA	Traes_6DL_CFEE687CF.2;	Triticum aestivum (Wheat)	NA	NA	NA	NA	NA	NA	NA	NA	NA	NA
Traes_6DL_EF3A10FC5.1	289	-36.06	146	-19.29	NA	protein_coding	+	Uncharacterized protein	unreviewed	NA	NA	NA	W5H0Q8_WHEAT	NA	Traes_6DL_EF3A10FC5.1;	Triticum aestivum (Wheat)	NA	NA	NA	IPR001810;	NA	NA	PF00646;	NA	NA	NA
Traes_6DL_F77B2FEA0.1	293	-34.15	149	-18.47	NA	protein_coding	+	Uncharacterized protein	unreviewed	NA	NA	NA	W5H0Y6_WHEAT	NA	Traes_6DL_F77B2FEA0.1;	Triticum aestivum (Wheat)	NA	NA	NA	IPR032675;	NA	NA	NA	NA	NA	NA
Traes_6DS_72B4D1248.1	157	-20.84	157	-20.84	NA	protein_coding	-	Uncharacterized protein	unreviewed	NA	NA	NA	W5H376_WHEAT	NA	Traes_6DS_72B4D1248.1;	Triticum aestivum (Wheat)	NA	NA	NA	NA	NA	NA	NA	NA	NA	NA
Traes_6DS_89CCF9552.1	158	-22.04	158	-22.04	NA	protein_coding	-	Uncharacterized protein	unreviewed	chloroplast [GO:0009507]; integral component of membrane [GO:0016021]; photosystem II [GO:0009523]; chlorophyll binding [GO:0016168]; photosynthesis, light harvesting [GO:0009765]; protein-chromophore linkage [GO:0018298]	GO:0016168; GO:0009507; GO:0016021; GO:0009765; GO:0009523; GO:0018298	chloroplast [GO:0009507]; integral component of membrane [GO:0016021]; photosystem II [GO:0009523]	W5H3L5_WHEAT	chlorophyll binding [GO:0016168]	Traes_6DS_89CCF9552.1;	Triticum aestivum (Wheat)	photosynthesis, light harvesting [GO:0009765]; protein-chromophore linkage [GO:0018298]	NA	NA	IPR001344;IPR022796;IPR023329;	NA	PTHR21649;	PF00504;	NA	NA	NA
Traes_6DS_8AB083B251.3	283	-33.85	142	-17.79	NA	protein_coding	-	Uncharacterized protein	unreviewed	mitochondrion [GO:0005739]; double-stranded DNA binding [GO:0003690]; regulation of transcription, DNA-templated [GO:0006355]	GO:0003690; GO:0005739; GO:0006355	mitochondrion [GO:0005739]	W5H3L8_WHEAT	double-stranded DNA binding [GO:0003690]	Traes_6DS_8AB083B251.3;	Triticum aestivum (Wheat)	regulation of transcription, DNA-templated [GO:0006355]	NA	NA	IPR003690;	NA	NA	PF02536;	NA	NA	NA
Traes_6DS_948432813.1	285	-30.7	145	-16.47	NA	protein_coding	-	Uncharacterized protein	unreviewed	NA	NA	NA	W5H3U0_WHEAT	NA	Traes_6DS_948432813.1;	Triticum aestivum (Wheat)	NA	NA	NA	IPR001623;IPR024593;	NA	NA	PF00226;PF11926;	NA	PS50076;	NA
Traes_7AL_10D2723DC.1	156	-21.97	156	-21.97	NA	protein_coding	+	60S ribosomal protein L27	unreviewed	ribosome [GO:0005840]; structural constituent of ribosome [GO:0003735]; translation [GO:0006412]	GO:0005840; GO:0003735; GO:0006412	ribosome [GO:0005840]	W5H6A3_WHEAT	structural constituent of ribosome [GO:0003735]	Traes_7AL_10D2723DC.1;	Triticum aestivum (Wheat)	translation [GO:0006412]	NA	NA	IPR005824;IPR014722;IPR001141;IPR018262;IPR008991;	NA	PTHR10497;	PF00467;PF01777;	NA	PS01107;	NA
Traes_7AL_127770B38.1	286	-37.05	146	-18.91	NA	protein_coding	+	Uncharacterized protein	unreviewed	NA	NA	NA	W5H6B7_WHEAT	NA	Traes_7AL_127770B38.1;	Triticum aestivum (Wheat)	NA	NA	NA	NA	NA	NA	NA	NA	NA	NA
Traes_7AL_17DFF1FE8.10	291	-40.78	151	-21.19	NA	protein_coding	-	Uncharacterized protein	unreviewed	NA	NA	NA	W5H6G0_WHEAT	NA	Traes_7AL_17DFF1FE8.10;	Triticum aestivum (Wheat)	NA	NA	NA	NA	NA	NA	NA	NA	NA	NA
Traes_7AL_8895EDF48.1	292	-32.9	151	-16.79	NA	protein_coding	-	Uncharacterized protein	unreviewed	transferase activity, transferring glycosyl groups [GO:0016757]	GO:0016757	NA	W5H9A6_WHEAT	transferase activity, transferring glycosyl groups [GO:0016757]	Traes_7AL_8895EDF48.1;	Triticum aestivum (Wheat)	NA	NA	NA	IPR007657;	NA	NA	PF04577;	NA	NA	NA
Traes_7AL_9519EF0FE.1	297	-34.98	154	-18.77	NA	protein_coding	+	Lipase	unreviewed	hydrolase activity, acting on ester bonds [GO:0016788]; lipid catabolic process [GO:0016042]	GO:0016788; GO:0016042	NA	W5H9K9_WHEAT	hydrolase activity, acting on ester bonds [GO:0016788]	Traes_7AL_9519EF0FE.1;	Triticum aestivum (Wheat)	lipid catabolic process [GO:0016042]	NA	NA	IPR029058;IPR006693;IPR022742;IPR025483;	NA	NA	PF04083;PF12146;	NA	NA	NA
Traes_7AL_AE382F8D0.2	162	-24.59	162	-24.59	NA	protein_coding	-	Uncharacterized protein	unreviewed	nucleus [GO:0005634]; DNA binding [GO:0003677]; zinc ion binding [GO:0008270]	GO:0003677; GO:0005634; GO:0008270	nucleus [GO:0005634]	W5HA72_WHEAT	DNA binding [GO:0003677]; zinc ion binding [GO:0008270]	Traes_7AL_AE382F8D0.2;	Triticum aestivum (Wheat)	NA	NA	NA	IPR016177;IPR001739;IPR011124;	NA	NA	PF01429;PF07496;	NA	PS50982;PS51050;	NA
Traes_7AL_BFFEC0955.2	299	-29.79	153	-16.38	NA	protein_coding	+	Uncharacterized protein	unreviewed	nucleus [GO:0005634]; DNA binding [GO:0003677]; regulation of transcription, DNA-templated [GO:0006355]; transcription, DNA-templated [GO:0006351]	GO:0003677; GO:0005634; GO:0006355; GO:0006351	nucleus [GO:0005634]	W5HAP6_WHEAT	DNA binding [GO:0003677]	Traes_7AL_BFFEC0955.2;	Triticum aestivum (Wheat)	regulation of transcription, DNA-templated [GO:0006355]; transcription, DNA-templated [GO:0006351]	NA	NA	IPR009057;IPR006447;	NA	NA	NA	TIGR01557;	NA	NA
Traes_7AS_4DF54F475.1	288	-32.26	148	-18.73	NA	protein_coding	-	Uncharacterized protein	unreviewed	NA	NA	NA	W5HEI1_WHEAT	NA	Traes_7AS_4DF54F475.1;	Triticum aestivum (Wheat)	NA	NA	NA	NA	NA	NA	NA	NA	NA	NA
Traes_7AS_4E5B551E2.1	160	-24.26	160	-24.26	NA	protein_coding	+	Uncharacterized protein	unreviewed	catalytic activity [GO:0003824]; nucleoside metabolic process [GO:0009116]	GO:0003824; GO:0009116	NA	W5HEJ0_WHEAT	catalytic activity [GO:0003824]	Traes_7AS_4E5B551E2.1;	Triticum aestivum (Wheat)	nucleoside metabolic process [GO:0009116]	NA	NA	IPR000845;	NA	NA	PF01048;	NA	NA	NA
Traes_7AS_603EB3733.2	285	-27.36	144	-14.77	NA	protein_coding	-	Poly [ADP-ribose] polymerase (PARP) (EC 2.4.2.30)	unreviewed	NAD+ ADP-ribosyltransferase activity [GO:0003950]	GO:0003950	NA	W5HF20_WHEAT	NAD+ ADP-ribosyltransferase activity [GO:0003950]	Traes_7AS_603EB3733.2;	Triticum aestivum (Wheat)	NA	NA	NA	IPR012317;	NA	NA	PF00644;	NA	PS51059;	NA
Traes_7AS_86392D8DF.2	282	-29.09	142	-16.5	NA	protein_coding	+	Uncharacterized protein	unreviewed	integral component of membrane [GO:0016021]; ATP binding [GO:0005524]; ATPase activity, coupled to transmembrane movement of substances [GO:0042626]	GO:0005524; GO:0042626; GO:0016021	integral component of membrane [GO:0016021]	W5HG96_WHEAT	ATPase activity, coupled to transmembrane movement of substances [GO:0042626]; ATP binding [GO:0005524]	Traes_7AS_86392D8DF.2;	Triticum aestivum (Wheat)	NA	NA	NA	IPR003593;IPR011527;IPR003439;IPR017871;IPR027417;	NA	NA	PF00664;PF00005;	NA	PS50929;PS00211;PS50893;	NA
Traes_7AS_922145467.1	158	-21.83	158	-21.83	NA	protein_coding	-	Uncharacterized protein	unreviewed	NA	NA	NA	W5HGK9_WHEAT	NA	Traes_7AS_922145467.1;	Triticum aestivum (Wheat)	NA	NA	NA	NA	NA	NA	NA	NA	NA	NA
Traes_7AS_A1EEBDAEE.1	300	-33.4	154	-19.06	NA	protein_coding	+	Uncharacterized protein	unreviewed	chloroplast [GO:0009507]; mitochondrion [GO:0005739]; zinc ion binding [GO:0008270]; cytidine to uridine editing [GO:0016554]; mitochondrial mRNA modification [GO:0080156]; mitochondrial RNA processing [GO:0000963]	GO:0009507; GO:0016554; GO:0000963; GO:0080156; GO:0005739; GO:0008270	chloroplast [GO:0009507]; mitochondrion [GO:0005739]	W5HH22_WHEAT	zinc ion binding [GO:0008270]	Traes_7AS_A1EEBDAEE.1;	Triticum aestivum (Wheat)	cytidine to uridine editing [GO:0016554]; mitochondrial mRNA modification [GO:0080156]; mitochondrial RNA processing [GO:0000963]	NA	NA	IPR032867;IPR002885;IPR011990;	NA	NA	PF14432;PF01535;PF13041;	TIGR00756;	PS51375;	NA
Traes_7AS_B94033ED5.1	158	-23.7	158	-23.7	NA	protein_coding	+	Uncharacterized protein	unreviewed	nucleic acid binding [GO:0003676]; RNA-DNA hybrid ribonuclease activity [GO:0004523]	GO:0004523; GO:0003676	NA	W5HHR2_WHEAT	nucleic acid binding [GO:0003676]; RNA-DNA hybrid ribonuclease activity [GO:0004523]	Traes_7AS_B94033ED5.1;	Triticum aestivum (Wheat)	NA	NA	NA	IPR012337;IPR002156;	NA	NA	NA	NA	PS50879;	NA
Traes_7BL_2F1100E68.6	176	-33.19	176	-33.19	NA	protein_coding	+	Uncharacterized protein	unreviewed	zinc ion binding [GO:0008270]	GO:0008270	NA	A0A096UVG9_WHEAT	zinc ion binding [GO:0008270]	Traes_7BL_2F1100E68.6;	Triticum aestivum (Wheat)	NA	NA	NA	IPR000949;IPR019786;IPR011124;IPR011011;IPR001965;IPR019787;IPR013083;	NA	NA	PF01448;	NA	PS51050;PS01359;PS50016;	NA
Traes_7BL_44A22C7FC.2	290	-31.25	146	-16.95	NA	protein_coding	-	Mitogen-activated protein kinase (EC 2.7.11.24)	unreviewed	intracellular [GO:0005622]; ATP binding [GO:0005524]; MAP kinase activity [GO:0004707]	GO:0005524; GO:0004707; GO:0005622	intracellular [GO:0005622]	W5HLU2_WHEAT	ATP binding [GO:0005524]; MAP kinase activity [GO:0004707]	Traes_7BL_44A22C7FC.2;	Triticum aestivum (Wheat)	NA	NA	NA	IPR011009;IPR003527;IPR000719;IPR017441;IPR002290;	NA	NA	PF00069;	NA	PS01351;PS00107;PS50011;	NA
Traes_7BS_9E56108ED1.2	163	-23.83	163	-23.83	NA	protein_coding	-	Uncharacterized protein	unreviewed	NA	NA	NA	W5HVB9_WHEAT	NA	Traes_7BS_9E56108ED1.2;	Triticum aestivum (Wheat)	NA	NA	NA	NA	NA	NA	NA	NA	NA	NA
Traes_7BS_E45B4B702.1	296	-40.68	150	-22.76	NA	protein_coding	+	Uncharacterized protein	unreviewed	NA	NA	NA	W5HWL7_WHEAT	NA	Traes_7BS_E45B4B702.1;	Triticum aestivum (Wheat)	NA	NA	NA	NA	NA	NA	NA	NA	NA	NA
Traes_7BS_F845A90EC.1	298	-35.56	150	-19.29	NA	protein_coding	+	Uncharacterized protein	unreviewed	cell [GO:0005623]; cell redox homeostasis [GO:0045454]	GO:0005623; GO:0045454	cell [GO:0005623]	W5HX03_WHEAT	NA	Traes_7BS_F845A90EC.1;	Triticum aestivum (Wheat)	cell redox homeostasis [GO:0045454]	NA	NA	IPR012336;IPR013766;	NA	NA	PF00085;	NA	NA	NA
Traes_7DL_037F2A4F4.2	160	-22.28	160	-22.28	NA	protein_coding	+	Uncharacterized protein	unreviewed	NA	NA	NA	W5HX91_WHEAT	NA	Traes_7DL_037F2A4F4.2;	Triticum aestivum (Wheat)	NA	NA	NA	IPR001810;IPR000007;IPR025659;	NA	NA	PF00646;PF01167;	NA	NA	NA
Traes_7DL_3F4950EC3.2	156	-24.11	156	-24.11	beta glucosidase 41 [Source:Projected from Arabidopsis thaliana (AT5G54570) TAIR;Acc:AT5G54570]	protein_coding	+	Uncharacterized protein	unreviewed	hydrolase activity, hydrolyzing O-glycosyl compounds [GO:0004553]; carbohydrate metabolic process [GO:0005975]	GO:0005975; GO:0004553	NA	W5HZ02_WHEAT	hydrolase activity, hydrolyzing O-glycosyl compounds [GO:0004553]	Traes_7DL_3F4950EC3.2;	Triticum aestivum (Wheat)	carbohydrate metabolic process [GO:0005975]	NA	NA	IPR001360;IPR033132;IPR013781;IPR017853;	NA	PTHR10353;	PF00232;	NA	PS00653;	NA
Traes_7DL_52DA2E2DF.1	315	-42.96	159	-24.56	molybdate transporter 1 [Source:Projected from Arabidopsis thaliana (AT2G25680) TAIR;Acc:AT2G25680]	protein_coding	+	Uncharacterized protein	unreviewed	integral component of membrane [GO:0016021]; molybdate ion transmembrane transporter activity [GO:0015098]	GO:0016021; GO:0015098	integral component of membrane [GO:0016021]	W5HZK4_WHEAT	molybdate ion transmembrane transporter activity [GO:0015098]	Traes_7DL_52DA2E2DF.1;	Triticum aestivum (Wheat)	NA	NA	NA	IPR031563;IPR030161;	NA	PTHR31970:SF3;	PF16983;	NA	NA	NA
Traes_7DL_55ADB3528.1	163	-23.07	163	-23.07	NA	protein_coding	+	Uncharacterized protein	unreviewed	nucleus [GO:0005634]; DNA binding [GO:0003677]; regulation of transcription, DNA-templated [GO:0006355]; response to hormone [GO:0009725]	GO:0003677; GO:0005634; GO:0006355; GO:0009725	nucleus [GO:0005634]	W5HZN3_WHEAT	DNA binding [GO:0003677]	Traes_7DL_55ADB3528.1;	Triticum aestivum (Wheat)	regulation of transcription, DNA-templated [GO:0006355]; response to hormone [GO:0009725]	NA	NA	IPR010525;IPR000270;	NA	NA	PF06507;	NA	PS51745;	NA
Traes_7DL_7602FDF64.1	292	-36.14	152	-23.55	NA	protein_coding	-	Uncharacterized protein	unreviewed	protein phosphatase type 2A complex [GO:0000159]; protein phosphatase type 2A regulator activity [GO:0008601]; signal transduction [GO:0007165]	GO:0000159; GO:0008601; GO:0007165	protein phosphatase type 2A complex [GO:0000159]	W5I0P1_WHEAT	protein phosphatase type 2A regulator activity [GO:0008601]	Traes_7DL_7602FDF64.1;	Triticum aestivum (Wheat)	signal transduction [GO:0007165]	NA	NA	IPR016024;IPR002554;	NA	PTHR10257;	PF01603;	NA	NA	NA
Traes_7DL_9C069A630.1	158	-23.2	158	-23.2	NA	protein_coding	-	Uncharacterized protein	unreviewed	integral component of membrane [GO:0016021]; O-acyltransferase activity [GO:0008374]	GO:0008374; GO:0016021	integral component of membrane [GO:0016021]	W5I1W7_WHEAT	O-acyltransferase activity [GO:0008374]	Traes_7DL_9C069A630.1;	Triticum aestivum (Wheat)	NA	NA	NA	IPR004299;IPR014371;	NA	PTHR10408;	PF03062;	NA	NA	NA
Traes_7DL_B59418799.1	175	-28.59	175	-28.59	NA	protein_coding	-	Uncharacterized protein	unreviewed	integral component of membrane [GO:0016021]	GO:0016021	integral component of membrane [GO:0016021]	A0A096UW24_WHEAT	NA	Traes_7DL_B59418799.1;	Triticum aestivum (Wheat)	NA	NA	NA	NA	NA	NA	NA	NA	NA	NA
Traes_7DL_D43F93F9E.2	286	-45.09	146	-26.18	NA	protein_coding	-	Uncharacterized protein	unreviewed	NA	NA	NA	W5I3J8_WHEAT	NA	Traes_7DL_D43F93F9E.2;	Triticum aestivum (Wheat)	NA	NA	NA	IPR005174;IPR001810;	NA	NA	PF03478;	NA	NA	NA
Traes_7DL_F27BBA722.2	281	-29.62	141	-16.37	Pentatricopeptide repeat (PPR-like) superfamily protein [Source:Projected from Arabidopsis thaliana (AT1G03540) TAIR;Acc:AT1G03540]	protein_coding	+	Uncharacterized protein	unreviewed	NA	NA	NA	W5I4G1_WHEAT	NA	Traes_7DL_F27BBA722.2;	Triticum aestivum (Wheat)	NA	NA	NA	IPR002885;IPR011990;	NA	NA	PF01535;PF13041;	TIGR00756;	PS51375;	NA
Traes_7DL_F67B7AB7E.5	168	-25.81	168	-25.81	NA	protein_coding	+	Uncharacterized protein	unreviewed	zinc ion binding [GO:0008270]	GO:0008270	NA	W5I4K2_WHEAT	zinc ion binding [GO:0008270]	Traes_7DL_F67B7AB7E.5;	Triticum aestivum (Wheat)	NA	NA	NA	IPR000949;IPR019786;IPR011124;IPR011011;IPR001965;IPR019787;IPR013083;	NA	NA	PF01448;	NA	PS51050;PS01359;PS50016;	NA
Traes_7DS_9AC0184B3.1	165	-23.62	165	-23.62	NA	protein_coding	+	Uncharacterized protein	unreviewed	integral component of membrane [GO:0016021]	GO:0016021	integral component of membrane [GO:0016021]	W5I9D3_WHEAT	NA	Traes_7DS_9AC0184B3.1;	Triticum aestivum (Wheat)	NA	NA	NA	IPR032675;IPR001611;IPR003591;IPR013210;	NA	NA	PF00560;PF13855;PF08263;	NA	NA	NA
Traes_7DS_9DF85403B.1	283	-26.31	143	-13.72	NA	protein_coding	-	Uncharacterized protein	unreviewed	NA	NA	NA	W5I9G2_WHEAT	NA	Traes_7DS_9DF85403B.1;	Triticum aestivum (Wheat)	NA	NA	NA	IPR002885;IPR011990;	NA	NA	PF01535;PF13041;	TIGR00756;	PS51375;	NA
Traes_7DS_AEAC5A726.2	293	-36.03	148	-18.78	NA	protein_coding	-	Uncharacterized protein	unreviewed	integral component of membrane [GO:0016021]; ATP binding [GO:0005524]; ATPase activity, coupled to transmembrane movement of substances [GO:0042626]	GO:0005524; GO:0042626; GO:0016021	integral component of membrane [GO:0016021]	W5I9Z6_WHEAT	ATPase activity, coupled to transmembrane movement of substances [GO:0042626]; ATP binding [GO:0005524]	Traes_7DS_AEAC5A726.2;	Triticum aestivum (Wheat)	NA	NA	NA	IPR003593;IPR011527;IPR003439;IPR017871;IPR027417;	NA	NA	PF00664;PF00005;	NA	PS50929;PS00211;PS50893;	NA
Traes_7DS_B67F78085.1	327	-43.42	168	-24.17	NA	protein_coding	-	Uncharacterized protein	unreviewed	integral component of membrane [GO:0016021]; malate transport [GO:0015743]	GO:0016021; GO:0015743	integral component of membrane [GO:0016021]	W5IA73_WHEAT	NA	Traes_7DS_B67F78085.1;	Triticum aestivum (Wheat)	malate transport [GO:0015743]	NA	NA	IPR020966;	NA	NA	PF11744;	NA	NA	NA
Traes_7DS_C370D6DF8.1	288	-44.63	146	-22.76	NA	protein_coding	+	Uncharacterized protein	unreviewed	NA	NA	NA	W5IAM9_WHEAT	NA	Traes_7DS_C370D6DF8.1;	Triticum aestivum (Wheat)	NA	NA	NA	NA	NA	NA	NA	NA	NA	NA
Traes_7DS_CB5F58F92.1	159	-24.1	159	-24.1	NA	protein_coding	-	Uncharacterized protein	unreviewed	thiolester hydrolase activity [GO:0016790]; fatty acid biosynthetic process [GO:0006633]	GO:0006633; GO:0016790	NA	W5IAV9_WHEAT	thiolester hydrolase activity [GO:0016790]	Traes_7DS_CB5F58F92.1;	Triticum aestivum (Wheat)	fatty acid biosynthetic process [GO:0006633]	NA	NA	IPR021113;IPR002864;IPR029069;	NA	NA	PF01643;PF12590;	NA	NA	NA
Traes_1AL_14DCD6020.1	156	-22.39	156	-22.39	NA	protein_coding	+	Mitogen-activated protein kinase (EC 2.7.11.24)	unreviewed	intracellular [GO:0005622]; ATP binding [GO:0005524]; MAP kinase activity [GO:0004707]	GO:0005524; GO:0004707; GO:0005622	intracellular [GO:0005622]	W4ZM58_WHEAT	ATP binding [GO:0005524]; MAP kinase activity [GO:0004707]	Traes_1AL_14DCD6020.1;	Triticum aestivum (Wheat)	NA	NA	NA	IPR011009;IPR003527;IPR000719;IPR017441;IPR002290;	NA	NA	PF00069;	NA	PS01351;PS00107;PS50011;	NA
Traes_1AL_53C9AADB4.2	163	-25.99	163	-25.99	NA	protein_coding	+	Uncharacterized protein	unreviewed	NA	NA	NA	W4ZP85_WHEAT	NA	Traes_1AL_53C9AADB4.2;	Triticum aestivum (Wheat)	NA	NA	NA	NA	NA	NA	NA	NA	NA	NA
Traes_1AL_5B82FC66C.1	159	-26.18	159	-26.18	NA	protein_coding	+	Uncharacterized protein	unreviewed	RNA binding [GO:0003723]	GO:0003723	NA	W4ZPH9_WHEAT	RNA binding [GO:0003723]	Traes_1AL_5B82FC66C.1;	Triticum aestivum (Wheat)	NA	NA	NA	IPR004087;IPR004088;	NA	NA	PF00013;	NA	PS50084;	NA
Traes_1AL_954898895.1	162	-27.17	162	-27.17	vacuolar protein sorting-associated protein 2.3 [Source:Projected from Arabidopsis thaliana (AT1G03950) TAIR;Acc:AT1G03950]	protein_coding	+	Uncharacterized protein	unreviewed	intracellular [GO:0005622]; vacuolar transport [GO:0007034]	GO:0005622; GO:0007034	intracellular [GO:0005622]	W4ZR46_WHEAT	NA	Traes_1AL_954898895.1;	Triticum aestivum (Wheat)	vacuolar transport [GO:0007034]	NA	NA	IPR005024;	NA	NA	PF03357;	NA	NA	NA
Traes_1AL_9699BA478.1	320	-52.3	167	-29.48	NA	protein_coding	+	Uncharacterized protein	unreviewed	integral component of membrane [GO:0016021]; mitochondrial fission [GO:0000266]	GO:0016021; GO:0000266	integral component of membrane [GO:0016021]	W4ZR59_WHEAT	NA	Traes_1AL_9699BA478.1;	Triticum aestivum (Wheat)	mitochondrial fission [GO:0000266]	NA	NA	IPR016543;IPR028061;IPR028058;IPR011990;	NA	PTHR13247;	PF14853;PF14852;	NA	NA	NA
Traes_1AS_429D67C42.1	160	-23.79	160	-23.79	NA	protein_coding	+	Uncharacterized protein	unreviewed	integral component of membrane [GO:0016021]	GO:0016021	integral component of membrane [GO:0016021]	W4ZVS4_WHEAT	NA	Traes_1AS_429D67C42.1;	Triticum aestivum (Wheat)	NA	NA	NA	IPR003864;	NA	NA	PF02714;	NA	NA	NA
Traes_1AS_4E3E6D676.1	173	-31.13	173	-31.13	NA	protein_coding	+	Uncharacterized protein	unreviewed	NA	NA	NA	W4ZW17_WHEAT	NA	Traes_1AS_4E3E6D676.1;	Triticum aestivum (Wheat)	NA	NA	NA	IPR026057;IPR025846;IPR029962;	NA	PTHR32285;	PF13839;PF14416;	NA	NA	NA
Traes_1AS_B486CB8E2.1	156	-22.26	156	-22.26	NA	protein_coding	+	Glycosyltransferase (EC 2.4.1.-)	unreviewed	transferase activity, transferring hexosyl groups [GO:0016758]	GO:0016758	NA	W4ZXZ6_WHEAT	transferase activity, transferring hexosyl groups [GO:0016758]	Traes_1AS_B486CB8E2.1;	Triticum aestivum (Wheat)	NA	NA	NA	IPR002213;	NA	PTHR11926;	PF00201;	NA	PS00375;	NA
Traes_1AS_E677D893B.2	297	-45.66	149	-24.3	NA	protein_coding	+	Uncharacterized protein	unreviewed	hydrolase activity [GO:0016787]	GO:0016787	NA	W4ZYT4_WHEAT	hydrolase activity [GO:0016787]	Traes_1AS_E677D893B.2;	Triticum aestivum (Wheat)	NA	NA	NA	IPR015797;	NA	NA	NA	NA	NA	NA
Traes_1AS_E7B17235A.3	430	-62.04	146	-24.79	NA	protein_coding	-	Uncharacterized protein	unreviewed	nucleus [GO:0005634]; SUMO transferase activity [GO:0019789]; cell growth [GO:0016049]; cellular response to extracellular stimulus [GO:0031668]; protein sumoylation [GO:0016925]	GO:0019789; GO:0016049; GO:0031668; GO:0005634; GO:0016925	nucleus [GO:0005634]	W4ZYU5_WHEAT	SUMO transferase activity [GO:0019789]	Traes_1AS_E7B17235A.3;	Triticum aestivum (Wheat)	cell growth [GO:0016049]; cellular response to extracellular stimulus [GO:0031668]; protein sumoylation [GO:0016925]	NA	NA	IPR031141;	NA	PTHR10782:SF34;	NA	NA	NA	NA
Traes_1AS_F5BFC72C51.1	319	-55.62	161	-29.53	NA	protein_coding	-	Uncharacterized protein	unreviewed	NA	NA	NA	W4ZZ36_WHEAT	NA	Traes_1AS_F5BFC72C51.1;	Triticum aestivum (Wheat)	NA	NA	NA	NA	NA	NA	NA	NA	NA	NA
Traes_1BL_02D833114.2	308	-47.54	156	-24	NA	protein_coding	-	Uncharacterized protein	unreviewed	NA	NA	NA	W4ZZB8_WHEAT	NA	Traes_1BL_02D833114.2;	Triticum aestivum (Wheat)	NA	NA	NA	IPR006936;	NA	NA	PF04852;	NA	PS51697;	NA
Traes_1BL_5AAD0ACE8.1	157	-25.03	157	-25.03	NA	protein_coding	+	Pollen allergen homolog (Uncharacterized protein)	unreviewed	extracellular region [GO:0005576]; sexual reproduction [GO:0019953]	GO:0005576; GO:0019953	extracellular region [GO:0005576]	Q9ZR84_WHEAT	NA	Traes_1BL_5AAD0ACE8.1;	Triticum aestivum (Wheat)	sexual reproduction [GO:0019953]	NA	NA	IPR007118;IPR007112;IPR007117;IPR005795;IPR009009;	NA	NA	PF03330;PF01357;	NA	PS50843;PS50842;	NA
Traes_1BL_883D190E7.1	156	-22.39	156	-22.39	NA	protein_coding	+	Uncharacterized protein	unreviewed	NA	NA	NA	W5A3R9_WHEAT	NA	Traes_1BL_883D190E7.1;	Triticum aestivum (Wheat)	NA	NA	NA	NA	NA	NA	NA	NA	NA	NA
Traes_1BL_94DFB8FC9.1	294	-43.72	149	-24.24	NA	protein_coding	-	Uncharacterized protein	unreviewed	spliceosomal complex [GO:0005681]; mRNA splicing, via spliceosome [GO:0000398]	GO:0000398; GO:0005681	spliceosomal complex [GO:0005681]	W5A470_WHEAT	NA	Traes_1BL_94DFB8FC9.1;	Triticum aestivum (Wheat)	mRNA splicing, via spliceosome [GO:0000398]	NA	NA	IPR027652;	NA	PTHR11140;	NA	NA	NA	NA
Traes_1BL_D9AD1E5B1.2	161	-26.82	161	-26.82	NA	protein_coding	+	Uncharacterized protein	unreviewed	calcium-dependent phospholipid binding [GO:0005544]; negative regulation of cell death [GO:0060548]	GO:0005544; GO:0060548	NA	W5A6J3_WHEAT	calcium-dependent phospholipid binding [GO:0005544]	Traes_1BL_D9AD1E5B1.2;	Triticum aestivum (Wheat)	negative regulation of cell death [GO:0060548]	NA	NA	IPR031116;IPR000008;IPR010734;IPR002035;	NA	PTHR10857:SF26;	PF00168;PF07002;	NA	PS50004;PS50234;	NA
Traes_1BL_FF292FC26.2	161	-20.8	161	-20.8	NA	protein_coding	+	Uncharacterized protein	unreviewed	NA	NA	NA	W5A7Q1_WHEAT	NA	Traes_1BL_FF292FC26.2;	Triticum aestivum (Wheat)	NA	NA	NA	IPR016024;IPR022771;	NA	NA	PF07814;	NA	NA	NA
Traes_1BS_7E11DD20D.1	166	-30.66	166	-30.66	NA	protein_coding	+	Uncharacterized protein	unreviewed	ADP binding [GO:0043531]	GO:0043531	NA	W5A9X3_WHEAT	ADP binding [GO:0043531]	Traes_1BS_7E11DD20D.1;	Triticum aestivum (Wheat)	NA	NA	NA	IPR002182;IPR027417;	NA	NA	PF00931;	NA	NA	NA
Traes_1BS_8830AE5A6.1	299	-50.69	158	-26.09	NA	protein_coding	-	Uncharacterized protein	unreviewed	NA	NA	NA	W5AA43_WHEAT	NA	Traes_1BS_8830AE5A6.1;	Triticum aestivum (Wheat)	NA	NA	NA	NA	NA	NA	NA	NA	NA	NA
Traes_1DL_34DC6723D.3	162	-28.17	162	-28.17	NA	protein_coding	+	Uncharacterized protein	unreviewed	NA	NA	NA	W5ADZ1_WHEAT	NA	Traes_1DL_34DC6723D.3;	Triticum aestivum (Wheat)	NA	NA	NA	NA	NA	NA	NA	NA	NA	NA
Traes_1DL_40B28C86B.1	286	-35.3	145	-19.54	NA	protein_coding	+	Uncharacterized protein	unreviewed	NA	NA	NA	W5AED2_WHEAT	NA	Traes_1DL_40B28C86B.1;	Triticum aestivum (Wheat)	NA	NA	NA	NA	NA	NA	NA	NA	NA	NA
Traes_1DL_547D8DAC2.1	304	-49.05	163	-28.86	NA	protein_coding	+	Uncharacterized protein	unreviewed	integral component of membrane [GO:0016021]; substrate-specific transmembrane transporter activity [GO:0022891]	GO:0016021; GO:0022891	integral component of membrane [GO:0016021]	W5AEW6_WHEAT	substrate-specific transmembrane transporter activity [GO:0022891]	Traes_1DL_547D8DAC2.1;	Triticum aestivum (Wheat)	NA	NA	NA	IPR020846;IPR005828;IPR003663;IPR005829;	NA	NA	PF00083;	TIGR00879;	PS50850;PS00216;PS00217;	NA
Traes_1DS_10F74C548.4	281	-39.23	141	-20.25	NA	protein_coding	+	Uncharacterized protein	unreviewed	NA	NA	NA	W5AK73_WHEAT	NA	Traes_1DS_10F74C548.4;	Triticum aestivum (Wheat)	NA	NA	NA	NA	NA	NA	NA	NA	NA	NA
Traes_1DS_497F94DE1.1	164	-27.42	164	-27.42	NA	protein_coding	-	Uncharacterized protein	unreviewed	NA	NA	NA	W5AL21_WHEAT	NA	Traes_1DS_497F94DE1.1;	Triticum aestivum (Wheat)	NA	NA	NA	IPR026057;IPR025846;IPR029962;	NA	PTHR32285;	PF13839;PF14416;	NA	NA	NA
Traes_1DS_B079511CF.1	158	-24.2	158	-24.2	beta-hexosaminidase 1 [Source:Projected from Arabidopsis thaliana (AT3G55260) TAIR;Acc:AT3G55260]	protein_coding	-	Beta-hexosaminidase (EC 3.2.1.52)	unreviewed	beta-N-acetylhexosaminidase activity [GO:0004563]; carbohydrate metabolic process [GO:0005975]	GO:0004563; GO:0005975	NA	W5AMN3_WHEAT	beta-N-acetylhexosaminidase activity [GO:0004563]	Traes_1DS_B079511CF.1;	Triticum aestivum (Wheat)	carbohydrate metabolic process [GO:0005975]	NA	NA	IPR025705;IPR029018;IPR015883;IPR013781;IPR017853;IPR029019;	NA	NA	PF00728;PF14845;	NA	NA	NA
Traes_1DS_BB3A94D5B.2	166	-31.69	166	-31.69	NA	protein_coding	-	Uncharacterized protein	unreviewed	O-methyltransferase activity [GO:0008171]	GO:0008171	NA	W5AMV0_WHEAT	O-methyltransferase activity [GO:0008171]	Traes_1DS_BB3A94D5B.2;	Triticum aestivum (Wheat)	NA	NA	NA	IPR002935;IPR029063;	NA	NA	PF01596;	NA	PS51682;	NA
Traes_1DS_BB6D580AC.1	299	-50.69	158	-26.09	NA	protein_coding	+	Uncharacterized protein	unreviewed	NA	NA	NA	W5AMV1_WHEAT	NA	Traes_1DS_BB6D580AC.1;	Triticum aestivum (Wheat)	NA	NA	NA	NA	NA	NA	NA	NA	NA	NA
Traes_1DS_F1A1BFDA2.1	158	-25.77	158	-25.77	NA	protein_coding	+	Uncharacterized protein	unreviewed	large ribosomal subunit [GO:0015934]; structural constituent of ribosome [GO:0003735]; translation [GO:0006412]	GO:0015934; GO:0003735; GO:0006412	large ribosomal subunit [GO:0015934]	W5ANM1_WHEAT	structural constituent of ribosome [GO:0003735]	Traes_1DS_F1A1BFDA2.1;	Triticum aestivum (Wheat)	translation [GO:0006412]	NA	NA	IPR001063;IPR005727;	NA	PTHR13501;	PF00237;	TIGR01044;	NA	NA
Traes_2AL_22EFC1256.2	165	-26.35	165	-26.35	Major facilitator superfamily protein [Source:Projected from Arabidopsis thaliana (AT2G20780) TAIR;Acc:AT2G20780]	protein_coding	+	Uncharacterized protein	unreviewed	integral component of membrane [GO:0016021]; substrate-specific transmembrane transporter activity [GO:0022891]	GO:0016021; GO:0022891	integral component of membrane [GO:0016021]	W5AQA0_WHEAT	substrate-specific transmembrane transporter activity [GO:0022891]	Traes_2AL_22EFC1256.2;	Triticum aestivum (Wheat)	NA	NA	NA	IPR020846;IPR005828;IPR003663;IPR005829;	NA	NA	PF00083;	TIGR00879;	PS50850;PS00216;PS00217;	NA
Traes_2AL_2C3C87B49.1	157	-23.82	157	-23.82	NA	protein_coding	+	Pectinesterase (EC 3.1.1.11)	unreviewed	cell wall [GO:0005618]; aspartyl esterase activity [GO:0045330]; pectinesterase activity [GO:0030599]; cell wall modification [GO:0042545]; pectin catabolic process [GO:0045490]	GO:0045330; GO:0005618; GO:0042545; GO:0045490; GO:0030599	cell wall [GO:0005618]	W5AQP0_WHEAT	aspartyl esterase activity [GO:0045330]; pectinesterase activity [GO:0030599]	Traes_2AL_2C3C87B49.1;	Triticum aestivum (Wheat)	cell wall modification [GO:0042545]; pectin catabolic process [GO:0045490]	NA	NA	IPR012334;IPR011050;IPR033131;IPR000070;	NA	NA	PF01095;	NA	PS00503;	NA
Traes_2AL_3D221F120.1	445	-68.76	152	-26.53	NA	protein_coding	-	Uncharacterized protein	unreviewed	NA	NA	NA	W5ARD0_WHEAT	NA	Traes_2AL_3D221F120.1;	Triticum aestivum (Wheat)	NA	NA	NA	IPR003347;	NA	NA	PF08007;	NA	PS51184;	NA
Traes_2AL_53B4D0813.1	300	-59.6	157	-32.65	NA	protein_coding	+	Uncharacterized protein	unreviewed	AP-5 adaptor complex [GO:0044599]	GO:0044599	AP-5 adaptor complex [GO:0044599]	W5ASC0_WHEAT	NA	Traes_2AL_53B4D0813.1;	Triticum aestivum (Wheat)	NA	NA	NA	IPR028222;IPR016024;	NA	NA	PF14764;	NA	NA	NA
Traes_2AL_550FAE185.2	157	-21.52	157	-21.52	NA	protein_coding	+	Uncharacterized protein	unreviewed	NA	NA	NA	W5ASE6_WHEAT	NA	Traes_2AL_550FAE185.2;	Triticum aestivum (Wheat)	NA	NA	NA	NA	NA	NA	NA	NA	NA	NA
Traes_2AL_7181302A3.3	286	-47.16	144	-23.64	NA	protein_coding	-	Uncharacterized protein	unreviewed	metal ion binding [GO:0046872]	GO:0046872	NA	A0A096ULD7_WHEAT	metal ion binding [GO:0046872]	Traes_2AL_7181302A3.3;	Triticum aestivum (Wheat)	NA	NA	NA	IPR000571;	NA	NA	PF00642;	NA	PS50103;	NA
Traes_2AL_91E6A8ED6.1	292	-43.6	146	-22.65	NA	protein_coding	+	Uncharacterized protein	unreviewed	NA	NA	NA	W5AUV9_WHEAT	NA	Traes_2AL_91E6A8ED6.1;	Triticum aestivum (Wheat)	NA	NA	NA	IPR006636;IPR013026;IPR011990;IPR001440;IPR013105;IPR019734;	NA	NA	PF00515;PF13414;PF07719;PF13181;	NA	PS50005;PS50293;	NA
Traes_2AL_9D716D8A9.1	297	-43.65	154	-25.15	NA	protein_coding	+	Purple acid phosphatase (EC 3.1.3.2)	unreviewed	integral component of membrane [GO:0016021]; acid phosphatase activity [GO:0003993]; metal ion binding [GO:0046872]	GO:0003993; GO:0016021; GO:0046872	integral component of membrane [GO:0016021]	W5AVB1_WHEAT	acid phosphatase activity [GO:0003993]; metal ion binding [GO:0046872]	Traes_2AL_9D716D8A9.1;	Triticum aestivum (Wheat)	NA	NA	NA	IPR004843;IPR029052;IPR008963;IPR015914;IPR025733;	NA	NA	PF00149;PF14008;PF16656;	NA	NA	NA
Traes_2AL_B2B927C24.1	160	-25.03	160	-25.03	NA	protein_coding	+	Uncharacterized protein	unreviewed	intracellular [GO:0005622]; phosphorelay sensor kinase activity [GO:0000155]	GO:0005622; GO:0000155	intracellular [GO:0005622]	W5AW31_WHEAT	phosphorelay sensor kinase activity [GO:0000155]	Traes_2AL_B2B927C24.1;	Triticum aestivum (Wheat)	NA	NA	NA	IPR003594;IPR005467;IPR003661;IPR000014;IPR013656;IPR004358;	NA	NA	PF02518;PF00512;PF08448;	NA	PS50109;	NA
Traes_2AL_C93FB1762.2	156	-21.24	156	-21.24	NA	protein_coding	+	Uncharacterized protein	unreviewed	ATP binding [GO:0005524]; protein kinase activity [GO:0004672]	GO:0005524; GO:0004672	NA	W5AWW6_WHEAT	ATP binding [GO:0005524]; protein kinase activity [GO:0004672]	Traes_2AL_C93FB1762.2;	Triticum aestivum (Wheat)	NA	NA	NA	IPR011009;IPR000719;IPR017441;IPR002290;	NA	NA	PF00069;	NA	PS00107;PS50011;	NA
Traes_2AL_CF9F964E6.1	157	-30.49	157	-30.49	NA	protein_coding	-	Uncharacterized protein	unreviewed	integral component of membrane [GO:0016021]; ATP binding [GO:0005524]; hydrolase activity [GO:0016787]	GO:0005524; GO:0016787; GO:0016021	integral component of membrane [GO:0016021]	W5AX65_WHEAT	ATP binding [GO:0005524]; hydrolase activity [GO:0016787]	Traes_2AL_CF9F964E6.1;	Triticum aestivum (Wheat)	NA	NA	NA	IPR006068;IPR023298;IPR023214;IPR001757;	NA	NA	PF00689;	TIGR01494;	NA	NA
Traes_2AL_D31914DE6.2	161	-27.34	161	-27.34	NA	protein_coding	+	Uncharacterized protein	unreviewed	NA	NA	NA	W5AXB4_WHEAT	NA	Traes_2AL_D31914DE6.2;	Triticum aestivum (Wheat)	NA	NA	NA	IPR031595;	NA	NA	PF16953;	NA	NA	NA
Traes_2AL_D74866165.4	166	-29.83	166	-29.83	NA	protein_coding	+	Uncharacterized protein	unreviewed	NA	NA	NA	A0A096ULJ9_WHEAT	NA	Traes_2AL_D74866165.4;	Triticum aestivum (Wheat)	NA	NA	NA	NA	NA	NA	NA	NA	NA	NA
Traes_2AS_942884399.1	296	-40.35	152	-20.33	NA	protein_coding	+	Uncharacterized protein	unreviewed	NA	NA	NA	W5B389_WHEAT	NA	Traes_2AS_942884399.1;	Triticum aestivum (Wheat)	NA	NA	NA	IPR004883;	NA	NA	PF03195;	NA	PS50891;	NA
Traes_2AS_96F48C32B.1	167	-30.3	167	-30.3	NA	protein_coding	+	Uncharacterized protein	unreviewed	methyltransferase activity [GO:0008168]; protein methylation [GO:0006479]	GO:0008168; GO:0006479	NA	W5B3B7_WHEAT	methyltransferase activity [GO:0008168]	Traes_2AS_96F48C32B.1;	Triticum aestivum (Wheat)	protein methylation [GO:0006479]	NA	NA	IPR025799;IPR029063;	NA	PTHR11006;	PF05185;	NA	PS51678;	NA
Traes_2AS_9D1FC09D7.1	166	-25.01	166	-25.01	NA	protein_coding	-	Uncharacterized protein	unreviewed	ADP binding [GO:0043531]	GO:0043531	NA	W5B3H1_WHEAT	ADP binding [GO:0043531]	Traes_2AS_9D1FC09D7.1;	Triticum aestivum (Wheat)	NA	NA	NA	IPR032675;IPR002182;IPR027417;	NA	NA	PF00931;	NA	NA	NA
Traes_2AS_ABEE97E5C.1	287	-36.59	145	-20.71	NA	protein_coding	-	Autophagy-related protein	unreviewed	autophagy [GO:0006914]	GO:0006914	NA	W5B3V0_WHEAT	NA	Traes_2AS_ABEE97E5C.1;	Triticum aestivum (Wheat)	autophagy [GO:0006914]	NA	NA	IPR004241;IPR029071;	NA	PTHR10969;	PF02991;	NA	NA	NA
Traes_2AS_B28B444A4.3	182	-33.48	182	-33.48	NA	protein_coding	-	Uncharacterized protein	unreviewed	NA	NA	NA	W5B418_WHEAT	NA	Traes_2AS_B28B444A4.3;	Triticum aestivum (Wheat)	NA	NA	NA	IPR000477;	NA	NA	PF00078;	NA	PS50878;	NA
Traes_2AS_BA3589B63.1	283	-42.82	142	-23.59	6-phosphogluconolactonase 1 [Source:Projected from Arabidopsis thaliana (AT1G13700) TAIR;Acc:AT1G13700]	protein_coding	-	Uncharacterized protein	unreviewed	6-phosphogluconolactonase activity [GO:0017057]; carbohydrate metabolic process [GO:0005975]; pentose-phosphate shunt [GO:0006098]	GO:0017057; GO:0005975; GO:0006098	NA	W5B489_WHEAT	6-phosphogluconolactonase activity [GO:0017057]	Traes_2AS_BA3589B63.1;	Triticum aestivum (Wheat)	carbohydrate metabolic process [GO:0005975]; pentose-phosphate shunt [GO:0006098]	NA	NA	IPR005900;IPR006148;	NA	NA	PF01182;	TIGR01198;	NA	NA
Traes_2AS_F0521C4F2.1	167	-27.17	167	-27.17	Protein kinase family protein with ARM repeat domain [Source:Projected from Arabidopsis thaliana (AT1G50240) TAIR;Acc:AT1G50240]	protein_coding	+	Uncharacterized protein	unreviewed	ATP binding [GO:0005524]; protein kinase activity [GO:0004672]	GO:0005524; GO:0004672	NA	W5B5N3_WHEAT	ATP binding [GO:0005524]; protein kinase activity [GO:0004672]	Traes_2AS_F0521C4F2.1;	Triticum aestivum (Wheat)	NA	NA	NA	IPR011989;IPR016024;IPR000225;IPR011009;IPR000719;IPR017441;IPR002290;IPR008271;	NA	NA	PF00069;	NA	PS00107;PS50011;PS00108;	NA
Traes_2BL_0A7F21A11.1	161	-25.09	161	-25.09	NA	protein_coding	-	Uncharacterized protein	unreviewed	serine-type endopeptidase activity [GO:0004252]	GO:0004252	NA	W5B6L0_WHEAT	serine-type endopeptidase activity [GO:0004252]	Traes_2BL_0A7F21A11.1;	Triticum aestivum (Wheat)	NA	NA	NA	IPR000209;IPR015500;IPR010259;	NA	PTHR10795;	PF05922;PF00082;	NA	NA	NA
Traes_2BL_1F65F526D.1	158	-24.37	158	-24.37	NA	protein_coding	-	Glycosyltransferase (EC 2.4.1.-)	unreviewed	integral component of membrane [GO:0016021]; transferase activity, transferring hexosyl groups [GO:0016758]	GO:0016021; GO:0016758	integral component of membrane [GO:0016021]	W5B7J3_WHEAT	transferase activity, transferring hexosyl groups [GO:0016758]	Traes_2BL_1F65F526D.1;	Triticum aestivum (Wheat)	NA	NA	NA	IPR002213;	NA	NA	PF00201;	NA	PS00375;	NA
Traes_2BL_2A9F513B6.1	163	-30.47	163	-30.47	NA	protein_coding	-	Uncharacterized protein	unreviewed	integral component of membrane [GO:0016021]	GO:0016021	integral component of membrane [GO:0016021]	W5B830_WHEAT	NA	Traes_2BL_2A9F513B6.1;	Triticum aestivum (Wheat)	NA	NA	NA	IPR013057;	NA	NA	PF01490;	NA	NA	NA
Traes_2BL_4540BA60B.1	288	-48.47	146	-25.11	NA	protein_coding	-	Uncharacterized protein	unreviewed	integral component of membrane [GO:0016021]; zinc ion binding [GO:0008270]	GO:0016021; GO:0008270	integral component of membrane [GO:0016021]	W5B9B6_WHEAT	zinc ion binding [GO:0008270]	Traes_2BL_4540BA60B.1;	Triticum aestivum (Wheat)	NA	NA	NA	IPR001841;IPR013083;	NA	NA	PF13639;	NA	PS50089;	NA
Traes_2BL_4DDAB77A8.2	167	-30.68	167	-30.68	galacturonic acid kinase [Source:Projected from Arabidopsis thaliana (AT3G10700) TAIR;Acc:AT3G10700]	protein_coding	+	Uncharacterized protein	unreviewed	cytosol [GO:0005829]; ATP binding [GO:0005524]; galactokinase activity [GO:0004335]; D-galacturonate metabolic process [GO:0046396]; galactose metabolic process [GO:0006012]	GO:0005524; GO:0046396; GO:0005829; GO:0004335; GO:0006012	cytosol [GO:0005829]	W5B9N6_WHEAT	ATP binding [GO:0005524]; galactokinase activity [GO:0004335]	Traes_2BL_4DDAB77A8.2;	Triticum aestivum (Wheat)	D-galacturonate metabolic process [GO:0046396]; galactose metabolic process [GO:0006012]	NA	NA	IPR000705;IPR019539;IPR013750;IPR006206;IPR020568;IPR014721;	NA	PTHR10457;	PF10509;PF08544;	NA	NA	NA
Traes_2BL_710FDE032.2	165	-28.37	165	-28.37	Major facilitator superfamily protein [Source:Projected from Arabidopsis thaliana (AT2G20780) TAIR;Acc:AT2G20780]	protein_coding	+	Uncharacterized protein	unreviewed	integral component of membrane [GO:0016021]; substrate-specific transmembrane transporter activity [GO:0022891]	GO:0016021; GO:0022891	integral component of membrane [GO:0016021]	W5BB66_WHEAT	substrate-specific transmembrane transporter activity [GO:0022891]	Traes_2BL_710FDE032.2;	Triticum aestivum (Wheat)	NA	NA	NA	IPR020846;IPR005828;IPR003663;IPR005829;	NA	NA	PF00083;	TIGR00879;	PS50850;PS00216;PS00217;	NA
Traes_2BL_78139C29C.2	307	-50.55	157	-25.87	NA	protein_coding	-	Uncharacterized protein	unreviewed	NA	NA	NA	W5BBG9_WHEAT	NA	Traes_2BL_78139C29C.2;	Triticum aestivum (Wheat)	NA	NA	NA	NA	NA	NA	NA	NA	NA	NA
Traes_2BL_8020A757E.1	157	-22.95	157	-22.95	NA	protein_coding	+	Uncharacterized protein	unreviewed	NA	NA	NA	W5BBW1_WHEAT	NA	Traes_2BL_8020A757E.1;	Triticum aestivum (Wheat)	NA	NA	NA	IPR025886;	NA	NA	PF14299;	NA	NA	NA
Traes_2BL_A696DFBC3.1	320	-53.04	160	-27.59	NA	protein_coding	+	NA	NA	NA	NA	NA	NA	NA	NA	NA	NA	NA	NA	NA	NA	NA	NA	NA	NA	NA
Traes_2BL_AA16074D71.1	161	-27.72	161	-27.72	NA	protein_coding	-	Uncharacterized protein	unreviewed	NA	NA	NA	W5BDR6_WHEAT	NA	Traes_2BL_AA16074D71.1;	Triticum aestivum (Wheat)	NA	NA	NA	NA	NA	NA	NA	NA	NA	NA
Traes_2BL_AC69B36DF.1	158	-27.42	158	-27.42	Haloacid dehalogenase-like hydrolase (HAD) superfamily protein [Source:Projected from Arabidopsis thaliana (AT4G39970) TAIR;Acc:AT4G39970]	protein_coding	-	Uncharacterized protein	unreviewed	hydrolase activity [GO:0016787]	GO:0016787	NA	W5BDU7_WHEAT	hydrolase activity [GO:0016787]	Traes_2BL_AC69B36DF.1;	Triticum aestivum (Wheat)	NA	NA	NA	IPR023214;IPR006439;	NA	NA	NA	TIGR01509;	NA	NA
Traes_2BL_BBBC1D481.1	162	-31.08	162	-31.08	NA	protein_coding	+	Uncharacterized protein	unreviewed	ATP binding [GO:0005524]; protein serine/threonine kinase activity [GO:0004674]	GO:0005524; GO:0004674	NA	W5BEK4_WHEAT	ATP binding [GO:0005524]; protein serine/threonine kinase activity [GO:0004674]	Traes_2BL_BBBC1D481.1;	Triticum aestivum (Wheat)	NA	NA	NA	IPR013320;IPR011009;IPR000719;IPR017441;IPR008271;	NA	NA	PF00069;	NA	PS00107;PS50011;PS00108;	NA
Traes_2BL_F09BA733D.4	282	-45.23	142	-23.52	NA	protein_coding	-	Uncharacterized protein	unreviewed	metal ion binding [GO:0046872]	GO:0046872	NA	A0A096UMI9_WHEAT	metal ion binding [GO:0046872]	Traes_2BL_F09BA733D.4;	Triticum aestivum (Wheat)	NA	NA	NA	IPR000571;	NA	NA	PF00642;	NA	PS50103;	NA
Traes_2BL_FCAE67A28.1	163	-27.96	163	-27.96	NA	protein_coding	+	Uncharacterized protein	unreviewed	NA	NA	NA	W5BHM5_WHEAT	NA	Traes_2BL_FCAE67A28.1;	Triticum aestivum (Wheat)	NA	NA	NA	IPR007650;	NA	NA	PF04570;	NA	NA	NA
Traes_2BS_229EBC317.1	164	-25.91	164	-25.91	Ankyrin repeat family protein [Source:Projected from Arabidopsis thaliana (AT1G50900) TAIR;Acc:AT1G50900]	protein_coding	-	Uncharacterized protein	unreviewed	NA	NA	NA	W5BIT8_WHEAT	NA	Traes_2BS_229EBC317.1;	Triticum aestivum (Wheat)	NA	NA	NA	IPR020683;	NA	NA	NA	NA	PS50297;	NA
Traes_2BS_5D1B05312.1	163	-27.68	163	-27.68	NA	protein_coding	-	Uncharacterized protein	unreviewed	catalytic activity [GO:0003824]; coenzyme binding [GO:0050662]	GO:0003824; GO:0050662	NA	W5BKH2_WHEAT	catalytic activity [GO:0003824]; coenzyme binding [GO:0050662]	Traes_2BS_5D1B05312.1;	Triticum aestivum (Wheat)	NA	NA	NA	IPR001509;	NA	NA	PF01370;	NA	NA	NA
Traes_2BS_5EBC88E56.1	288	-40.38	147	-23.26	acyl-CoA dehydrogenase-related [Source:Projected from Arabidopsis thaliana (AT3G06810) TAIR;Acc:AT3G06810]	protein_coding	+	Uncharacterized protein	unreviewed	acyl-CoA dehydrogenase activity [GO:0003995]; flavin adenine dinucleotide binding [GO:0050660]	GO:0003995; GO:0050660	NA	W5BKJ3_WHEAT	acyl-CoA dehydrogenase activity [GO:0003995]; flavin adenine dinucleotide binding [GO:0050660]	Traes_2BS_5EBC88E56.1;	Triticum aestivum (Wheat)	NA	NA	NA	IPR006091;IPR009075;IPR013786;IPR009100;IPR002575;IPR011009;	NA	NA	PF00441;PF02770;PF02771;PF01636;	NA	NA	NA
Traes_2BS_8AF17D815.1	167	-30.3	167	-30.3	NA	protein_coding	+	Uncharacterized protein	unreviewed	methyltransferase activity [GO:0008168]; protein methylation [GO:0006479]	GO:0008168; GO:0006479	NA	W5BLU3_WHEAT	methyltransferase activity [GO:0008168]	Traes_2BS_8AF17D815.1;	Triticum aestivum (Wheat)	protein methylation [GO:0006479]	NA	NA	IPR025799;IPR029063;	NA	PTHR11006;	PF05185;	NA	PS51678;	NA
Traes_2BS_8B6A1183D.1	163	-25.44	163	-25.44	NA	protein_coding	-	Uncharacterized protein	unreviewed	NA	NA	NA	W5BLU9_WHEAT	NA	Traes_2BS_8B6A1183D.1;	Triticum aestivum (Wheat)	NA	NA	NA	NA	NA	NA	NA	NA	NA	NA
Traes_2BS_926E8FE94.2	456	-73.04	158	-28.12	NA	protein_coding	+	Uncharacterized protein	unreviewed	protein tyrosine phosphatase activity [GO:0004725]	GO:0004725	NA	W5BM26_WHEAT	protein tyrosine phosphatase activity [GO:0004725]	Traes_2BS_926E8FE94.2;	Triticum aestivum (Wheat)	NA	NA	NA	IPR029021;IPR000242;IPR000387;	NA	NA	PF00102;	NA	PS50056;PS50055;	NA
Traes_2BS_A715165B0.1	293	-52.23	152	-26.27	NA	protein_coding	+	Uncharacterized protein	unreviewed	transferase activity, transferring hexosyl groups [GO:0016758]	GO:0016758	NA	W5BMQ3_WHEAT	transferase activity, transferring hexosyl groups [GO:0016758]	Traes_2BS_A715165B0.1;	Triticum aestivum (Wheat)	NA	NA	NA	IPR002213;	NA	PTHR11926;	PF00201;	NA	NA	NA
Traes_2DL_09F255694.1	312	-49.11	161	-28.46	NA	protein_coding	-	Uncharacterized protein	unreviewed	NA	NA	NA	W5BQZ3_WHEAT	NA	Traes_2DL_09F255694.1;	Triticum aestivum (Wheat)	NA	NA	NA	NA	NA	NA	NA	NA	NA	NA
Traes_2DL_41666605D.2	165	-26.35	165	-26.35	Major facilitator superfamily protein [Source:Projected from Arabidopsis thaliana (AT2G20780) TAIR;Acc:AT2G20780]	protein_coding	-	Uncharacterized protein	unreviewed	integral component of membrane [GO:0016021]; substrate-specific transmembrane transporter activity [GO:0022891]	GO:0016021; GO:0022891	integral component of membrane [GO:0016021]	W5BTK8_WHEAT	substrate-specific transmembrane transporter activity [GO:0022891]	Traes_2DL_41666605D.2;	Triticum aestivum (Wheat)	NA	NA	NA	IPR020846;IPR005828;IPR003663;IPR005829;	NA	NA	PF00083;	TIGR00879;	PS50850;PS00216;PS00217;	NA
Traes_2DL_5D6D18165.1	158	-24.91	158	-24.91	NA	protein_coding	+	Uncharacterized protein	unreviewed	catalytic activity [GO:0003824]	GO:0003824	NA	W5BUX2_WHEAT	catalytic activity [GO:0003824]	Traes_2DL_5D6D18165.1;	Triticum aestivum (Wheat)	NA	NA	NA	IPR013785;IPR000644;	NA	NA	PF00571;	NA	PS51371;	NA
Traes_2DL_944CEC821.1	157	-23.82	157	-23.82	NA	protein_coding	-	Pectinesterase (EC 3.1.1.11)	unreviewed	cell wall [GO:0005618]; aspartyl esterase activity [GO:0045330]; pectinesterase activity [GO:0030599]; cell wall modification [GO:0042545]; pectin catabolic process [GO:0045490]	GO:0045330; GO:0005618; GO:0042545; GO:0045490; GO:0030599	cell wall [GO:0005618]	W5BXN5_WHEAT	aspartyl esterase activity [GO:0045330]; pectinesterase activity [GO:0030599]	Traes_2DL_944CEC821.1;	Triticum aestivum (Wheat)	cell wall modification [GO:0042545]; pectin catabolic process [GO:0045490]	NA	NA	IPR012334;IPR011050;IPR033131;IPR000070;	NA	NA	PF01095;	NA	PS00503;	NA
Traes_2DL_A00550722.2	297	-53.27	150	-31.59	NA	protein_coding	+	Uncharacterized protein	unreviewed	intracellular [GO:0005622]; GTP binding [GO:0005525]; small GTPase mediated signal transduction [GO:0007264]	GO:0005525; GO:0005622; GO:0007264	intracellular [GO:0005622]	W5BY88_WHEAT	GTP binding [GO:0005525]	Traes_2DL_A00550722.2;	Triticum aestivum (Wheat)	small GTPase mediated signal transduction [GO:0007264]	NA	NA	IPR027417;IPR005225;IPR024156;IPR006689;	NA	NA	PF00025;	TIGR00231;	PS51417;	NA
Traes_2DL_CEE2E684A.2	157	-23.4	157	-23.4	Uncharacterised protein family UPF0090 [Source:Projected from Arabidopsis thaliana (AT1G77122) TAIR;Acc:AT1G77122]	protein_coding	-	Uncharacterized protein	unreviewed	ribosomal small subunit biogenesis [GO:0042274]	GO:0042274	NA	W5C0G0_WHEAT	NA	Traes_2DL_CEE2E684A.2;	Triticum aestivum (Wheat)	ribosomal small subunit biogenesis [GO:0042274]	NA	NA	IPR003728;IPR028989;	NA	NA	PF02576;	NA	NA	NA
Traes_2DL_FB57DD62A.2	161	-24.41	161	-24.41	NA	protein_coding	-	Uncharacterized protein	unreviewed	NA	NA	NA	W5C2G0_WHEAT	NA	Traes_2DL_FB57DD62A.2;	Triticum aestivum (Wheat)	NA	NA	NA	IPR001251;	NA	NA	NA	NA	NA	NA
Traes_2DS_43CBE4F79.2	171	-33.13	171	-33.13	NA	protein_coding	+	Uncharacterized protein	unreviewed	ATP binding [GO:0005524]; protein kinase activity [GO:0004672]	GO:0005524; GO:0004672	NA	A0A096UND3_WHEAT	ATP binding [GO:0005524]; protein kinase activity [GO:0004672]	Traes_2DS_43CBE4F79.2;	Triticum aestivum (Wheat)	NA	NA	NA	IPR027806;IPR011009;IPR000719;IPR017441;IPR002290;IPR008271;	NA	NA	PF13359;PF00069;	NA	PS00107;PS50011;PS00108;	NA
Traes_2DS_63EA9335A.3	158	-24.11	158	-24.11	NA	protein_coding	-	Uncharacterized protein	unreviewed	NA	NA	NA	W5C5J3_WHEAT	NA	Traes_2DS_63EA9335A.3;	Triticum aestivum (Wheat)	NA	NA	NA	NA	NA	NA	NA	NA	NA	NA
Traes_2DS_97E3E7CFC.1	156	-25.2	156	-25.2	WRKY family transcription factor family protein [Source:Projected from Arabidopsis thaliana (AT4G26640) TAIR;Acc:AT4G26640]	protein_coding	+	Uncharacterized protein	unreviewed	sequence-specific DNA binding [GO:0043565]; transcription factor activity, sequence-specific DNA binding [GO:0003700]	GO:0043565; GO:0003700	NA	W5C719_WHEAT	sequence-specific DNA binding [GO:0043565]; transcription factor activity, sequence-specific DNA binding [GO:0003700]	Traes_2DS_97E3E7CFC.1;	Triticum aestivum (Wheat)	NA	NA	NA	IPR003657;	NA	NA	PF03106;	NA	PS50811;	NA
Traes_3AL_03CD20415.7	162	-27.06	162	-27.06	NA	protein_coding	+	Uncharacterized protein	unreviewed	zinc ion binding [GO:0008270]; regulation of transcription, DNA-templated [GO:0006355]	GO:0006355; GO:0008270	NA	A0A096UNL1_WHEAT	zinc ion binding [GO:0008270]	Traes_3AL_03CD20415.7;	Triticum aestivum (Wheat)	regulation of transcription, DNA-templated [GO:0006355]	NA	NA	IPR031052;IPR006564;IPR007527;	NA	PTHR31669;	PF04434;	NA	PS50966;	NA
Traes_3AL_2C402C7C7.1	284	-46.84	142	-23.42	NA	protein_coding	-	Uncharacterized protein	unreviewed	NA	NA	NA	W5CBI2_WHEAT	NA	Traes_3AL_2C402C7C7.1;	Triticum aestivum (Wheat)	NA	NA	NA	IPR024593;	NA	NA	PF11926;	NA	NA	NA
Traes_3AL_82BE18699.2	300	-40.34	153	-20.63	NA	protein_coding	+	Uncharacterized protein	unreviewed	NA	NA	NA	W5CED0_WHEAT	NA	Traes_3AL_82BE18699.2;	Triticum aestivum (Wheat)	NA	NA	NA	NA	NA	NA	NA	NA	NA	NA
Traes_3AL_8FD16162B.2	163	-25.12	163	-25.12	NA	protein_coding	+	Uncharacterized protein	unreviewed	nucleic acid binding [GO:0003676]; nucleotide binding [GO:0000166]	GO:0003676; GO:0000166	NA	W5CEU4_WHEAT	nucleic acid binding [GO:0003676]; nucleotide binding [GO:0000166]	Traes_3AL_8FD16162B.2;	Triticum aestivum (Wheat)	NA	NA	NA	IPR012677;IPR000504;IPR012921;	NA	NA	PF00076;PF07744;	NA	PS50102;	NA
Traes_3AS_AE3D5013D.1	157	-23.97	157	-23.97	triosephosphate isomerase [Source:Projected from Arabidopsis thaliana (AT3G55440) TAIR;Acc:AT3G55440]	protein_coding	+	Uncharacterized protein	unreviewed	triose-phosphate isomerase activity [GO:0004807]; glycolytic process [GO:0006096]	GO:0006096; GO:0004807	NA	W5CMD2_WHEAT	triose-phosphate isomerase activity [GO:0004807]	Traes_3AS_AE3D5013D.1;	Triticum aestivum (Wheat)	glycolytic process [GO:0006096]	NA	NA	IPR013785;IPR022896;IPR000652;IPR020861;	NA	PTHR21139;	PF00121;	TIGR00419;	PS00171;PS51440;	NA
Traes_3DL_47AF06F8C.1	300	-35.71	151	-20.29	NA	protein_coding	-	Uncharacterized protein	unreviewed	ATP binding [GO:0005524]; ligase activity [GO:0016874]	GO:0005524; GO:0016874	NA	W5D9J2_WHEAT	ATP binding [GO:0005524]; ligase activity [GO:0016874]	Traes_3DL_47AF06F8C.1;	Triticum aestivum (Wheat)	NA	NA	NA	IPR000608;IPR023313;IPR016135;	NA	NA	PF00179;	NA	PS00183;PS50127;	NA
Traes_3DL_4E97DA160.1	161	-27.93	161	-27.93	NA	protein_coding	-	Uncharacterized protein	unreviewed	NA	NA	NA	W5D9S7_WHEAT	NA	Traes_3DL_4E97DA160.1;	Triticum aestivum (Wheat)	NA	NA	NA	NA	NA	NA	NA	NA	NA	NA
Traes_3DL_557CF2133.2	157	-20.72	157	-20.72	NA	protein_coding	+	Uncharacterized protein	unreviewed	ADP binding [GO:0043531]	GO:0043531	NA	W5DA03_WHEAT	ADP binding [GO:0043531]	Traes_3DL_557CF2133.2;	Triticum aestivum (Wheat)	NA	NA	NA	IPR032675;IPR002182;IPR027417;	NA	NA	PF00931;	NA	NA	NA
Traes_3DL_DD1062015.1	298	-39.51	151	-20.29	NA	protein_coding	-	Uncharacterized protein	unreviewed	NA	NA	NA	W5DE80_WHEAT	NA	Traes_3DL_DD1062015.1;	Triticum aestivum (Wheat)	NA	NA	NA	IPR019349;	NA	NA	PF10213;	NA	NA	NA
Traes_3DL_F2940E8CD.1	156	-24.18	156	-24.18	NA	protein_coding	+	Uncharacterized protein	unreviewed	ADP binding [GO:0043531]	GO:0043531	NA	A0A096UQ10_WHEAT	ADP binding [GO:0043531]	Traes_3DL_F2940E8CD.1;	Triticum aestivum (Wheat)	NA	NA	NA	IPR032675;IPR002182;IPR027417;	NA	NA	PF00931;	NA	NA	NA
Traes_4AL_73CEB0A2F.1	294	-41.05	149	-21.76	NA	protein_coding	+	Uncharacterized protein	unreviewed	NA	NA	NA	W5DQC0_WHEAT	NA	Traes_4AL_73CEB0A2F.1;	Triticum aestivum (Wheat)	NA	NA	NA	IPR032675;IPR001611;IPR013210;	NA	NA	PF08263;	NA	PS51450;	NA
Traes_4AL_82CACD170.1	459	-67.32	162	-24.2	cyclase associated protein 1 [Source:Projected from Arabidopsis thaliana (AT4G34490) TAIR;Acc:AT4G34490]	protein_coding	-	Adenylyl cyclase-associated protein	unreviewed	cytosol [GO:0005829]; actin cytoskeleton organization [GO:0030036]; anthocyanin accumulation in tissues in response to UV light [GO:0043481]; cell tip growth [GO:0009932]; cell wall organization [GO:0071555]; glucose catabolic process [GO:0006007]; multidimensional cell growth [GO:0009825]; polysaccharide biosynthetic process [GO:0000271]; regulation of hormone levels [GO:0010817]; root hair elon…	GO:0030036; GO:0043481; GO:0009932; GO:0071555; GO:0005829; GO:0006007; GO:0009825; GO:0000271; GO:0010817; GO:0048767	cytosol [GO:0005829]	W5DQV9_WHEAT	NA	Traes_4AL_82CACD170.1;	Triticum aestivum (Wheat)	actin cytoskeleton organization [GO:0030036]; anthocyanin accumulation in tissues in response to UV light [GO:0043481]; cell tip growth [GO:0009932]; cell wall organization [GO:0071555]; glucose catabolic process [GO:0006007]; multidimensional cell growth [GO:0009825]; polysaccharide biosynthetic process [GO:0000271]; regulation of hormone levels [GO:0010817]; root hair elongation [GO:0048767]	NA	NA	IPR001837;IPR013912;IPR013992;IPR017901;IPR016098;IPR018106;IPR006599;	NA	PTHR10652;	PF08603;PF01213;	NA	PS51329;PS01088;	NA
Traes_4AL_88E22E6B4.2	313	-40.61	159	-21.76	NA	protein_coding	-	Uncharacterized protein	unreviewed	NA	NA	NA	A0A096UQD6_WHEAT	NA	Traes_4AL_88E22E6B4.2;	Triticum aestivum (Wheat)	NA	NA	NA	NA	NA	NA	NA	NA	NA	NA
Traes_4AL_F46203719.1	158	-24.38	158	-24.38	phytochrome A [Source:Projected from Arabidopsis thaliana (AT1G09570) TAIR;Acc:AT1G09570]	protein_coding	+	Phytochrome	unreviewed	intracellular [GO:0005622]; phosphorelay sensor kinase activity [GO:0000155]; photoreceptor activity [GO:0009881]; detection of visible light [GO:0009584]; protein-chromophore linkage [GO:0018298]; protein-tetrapyrrole linkage [GO:0017006]; red, far-red light phototransduction [GO:0009585]; regulation of transcription, DNA-templated [GO:0006355]; transcription, DNA-templated [GO:0006351]	GO:0009584; GO:0005622; GO:0000155; GO:0009881; GO:0018298; GO:0017006; GO:0009585; GO:0006355; GO:0006351	intracellular [GO:0005622]	Q5K5K6_WHEAT	phosphorelay sensor kinase activity [GO:0000155]; photoreceptor activity [GO:0009881]	Traes_4AL_F46203719.1;	Triticum aestivum (Wheat)	detection of visible light [GO:0009584]; protein-chromophore linkage [GO:0018298]; protein-tetrapyrrole linkage [GO:0017006]; red, far-red light phototransduction [GO:0009585]; regulation of transcription, DNA-templated [GO:0006355]; transcription, DNA-templated [GO:0006351]	NA	NA	IPR003018;IPR029016;IPR003594;IPR005467;IPR003661;IPR000014;IPR013654;IPR013767;IPR016132;IPR001294;IPR012129;IPR013515;	NA	NA	PF01590;PF02518;PF00512;PF00989;PF08446;PF00360;	TIGR00229;	PS50109;PS50112;PS50046;	NA
Traes_4AS_4D52B3F9D.2	159	-34.13	159	-34.13	RADIATION SENSITIVE 17 [Source:Projected from Arabidopsis thaliana (AT5G66130) TAIR;Acc:AT5G66130]	protein_coding	-	Uncharacterized protein	unreviewed	nucleus [GO:0005634]; ATP binding [GO:0005524]; DNA repair [GO:0006281]; meiotic nuclear division [GO:0007126]; positive regulation of transcription, DNA-templated [GO:0045893]; post-translational protein modification [GO:0043687]; regulation of chromosome organization [GO:0033044]; regulation of DNA repair [GO:0006282]	GO:0005524; GO:0006281; GO:0007126; GO:0005634; GO:0045893; GO:0043687; GO:0006282; GO:0033044	nucleus [GO:0005634]	W5DX92_WHEAT	ATP binding [GO:0005524]	Traes_4AS_4D52B3F9D.2;	Triticum aestivum (Wheat)	DNA repair [GO:0006281]; meiotic nuclear division [GO:0007126]; positive regulation of transcription, DNA-templated [GO:0045893]; post-translational protein modification [GO:0043687]; regulation of chromosome organization [GO:0033044]; regulation of DNA repair [GO:0006282]	NA	NA	IPR003593;IPR004582;IPR027417;	NA	PTHR12172;	NA	NA	NA	NA
Traes_4AS_9A1DC1B62.1	300	-50.25	158	-28.21	NA	protein_coding	+	Uncharacterized protein	unreviewed	NA	NA	NA	W5DYT2_WHEAT	NA	Traes_4AS_9A1DC1B62.1;	Triticum aestivum (Wheat)	NA	NA	NA	NA	NA	NA	NA	NA	NA	NA
Traes_4AS_E28B34320.1	157	-24.83	157	-24.83	NA	protein_coding	-	Uncharacterized protein	unreviewed	NA	NA	NA	W5E0D5_WHEAT	NA	Traes_4AS_E28B34320.1;	Triticum aestivum (Wheat)	NA	NA	NA	IPR012442;	NA	NA	PF07816;	NA	NA	NA
Traes_4BL_00AAC9279.1	157	-28.97	157	-28.97	NA	protein_coding	-	Uncharacterized protein	unreviewed	NA	NA	NA	W5E0X8_WHEAT	NA	Traes_4BL_00AAC9279.1;	Triticum aestivum (Wheat)	NA	NA	NA	NA	NA	NA	NA	NA	NA	NA
Traes_4BL_02F5D5850.1	156	-22.99	156	-22.99	NA	protein_coding	-	Uncharacterized protein	unreviewed	integral component of membrane [GO:0016021]	GO:0016021	integral component of membrane [GO:0016021]	W5E0Z7_WHEAT	NA	Traes_4BL_02F5D5850.1;	Triticum aestivum (Wheat)	NA	NA	NA	NA	NA	NA	NA	NA	NA	NA
Traes_4BL_89CE41009.1	297	-42.42	156	-24.59	voltage dependent anion channel 4 [Source:Projected from Arabidopsis thaliana (AT5G57490) TAIR;Acc:AT5G57490]	protein_coding	+	Uncharacterized protein	unreviewed	mitochondrial outer membrane [GO:0005741]; transmembrane transport [GO:0055085]	GO:0005741; GO:0055085	mitochondrial outer membrane [GO:0005741]	W5E572_WHEAT	NA	Traes_4BL_89CE41009.1;	Triticum aestivum (Wheat)	transmembrane transport [GO:0055085]	NA	NA	IPR023614;IPR027246;	NA	NA	PF01459;	NA	NA	NA
Traes_4BS_5029E8DEF.1	163	-35.58	163	-35.58	Tetratricopeptide repeat (TPR)-like superfamily protein [Source:Projected from Arabidopsis thaliana (AT4G01570) TAIR;Acc:AT4G01570]	protein_coding	+	Uncharacterized protein	unreviewed	NA	NA	NA	W5EAQ8_WHEAT	NA	Traes_4BS_5029E8DEF.1;	Triticum aestivum (Wheat)	NA	NA	NA	IPR002885;IPR011990;	NA	NA	PF01535;PF13041;	TIGR00756;	PS51375;	NA
Traes_4BS_A4FF7F3EA.1	162	-21.73	162	-21.73	NA	protein_coding	-	Glutamine synthetase (EC 6.3.1.2)	unreviewed	ATP binding [GO:0005524]; glutamate-ammonia ligase activity [GO:0004356]; glutamine biosynthetic process [GO:0006542]	GO:0005524; GO:0004356; GO:0006542	NA	Q6RUI9_WHEAT	ATP binding [GO:0005524]; glutamate-ammonia ligase activity [GO:0004356]	Traes_4BS_A4FF7F3EA.1;	Triticum aestivum (Wheat)	glutamine biosynthetic process [GO:0006542]	NA	NA	IPR008147;IPR014746;IPR008146;IPR027303;IPR027302;	NA	NA	PF00120;PF03951;	NA	PS00180;PS00181;	NA
Traes_4BS_D744B7C6A.1	156	-27.85	156	-27.85	NA	protein_coding	+	Uncharacterized protein	unreviewed	integral component of membrane [GO:0016021]; acetylglucosaminyltransferase activity [GO:0008375]	GO:0008375; GO:0016021	integral component of membrane [GO:0016021]	W5EDR7_WHEAT	acetylglucosaminyltransferase activity [GO:0008375]	Traes_4BS_D744B7C6A.1;	Triticum aestivum (Wheat)	NA	NA	NA	IPR003406;	NA	NA	PF02485;	NA	NA	NA
Traes_4BS_FBA6F6E08.1	156	-22.05	156	-22.05	DYNAMIN-like 1C [Source:Projected from Arabidopsis thaliana (AT1G14830) TAIR;Acc:AT1G14830]	protein_coding	-	NA	NA	NA	NA	NA	NA	NA	NA	NA	NA	NA	NA	NA	NA	NA	NA	NA	NA	NA
Traes_4DL_00D4C6119.2	158	-28.21	158	-28.21	NA	protein_coding	+	Uncharacterized protein	unreviewed	chloroplast [GO:0009507]	GO:0009507	chloroplast [GO:0009507]	W5EES0_WHEAT	NA	Traes_4DL_00D4C6119.2;	Triticum aestivum (Wheat)	NA	NA	NA	NA	NA	NA	NA	NA	NA	NA
Traes_4DL_52DE58ED5.1	157	-26.41	157	-26.41	NA	protein_coding	-	Uncharacterized protein	unreviewed	ADP binding [GO:0043531]	GO:0043531	NA	W5EHK0_WHEAT	ADP binding [GO:0043531]	Traes_4DL_52DE58ED5.1;	Triticum aestivum (Wheat)	NA	NA	NA	IPR002182;IPR027417;	NA	NA	PF00931;	NA	NA	NA
Traes_4DL_924E90271.1	157	-26.9	157	-26.9	NA	protein_coding	+	Uncharacterized protein	unreviewed	NA	NA	NA	W5EJR7_WHEAT	NA	Traes_4DL_924E90271.1;	Triticum aestivum (Wheat)	NA	NA	NA	NA	NA	NA	NA	NA	NA	NA
Traes_4DL_F38ED7FB6.1	298	-51.71	156	-28.52	NA	protein_coding	+	Uncharacterized protein	unreviewed	sequence-specific DNA binding [GO:0043565]; transcription factor activity, sequence-specific DNA binding [GO:0003700]	GO:0043565; GO:0003700	NA	W5EN31_WHEAT	sequence-specific DNA binding [GO:0043565]; transcription factor activity, sequence-specific DNA binding [GO:0003700]	Traes_4DL_F38ED7FB6.1;	Triticum aestivum (Wheat)	NA	NA	NA	IPR004827;	NA	NA	PF00170;	NA	PS50217;PS00036;	NA
Traes_4DS_27FDAFBCC.1	157	-22.79	157	-22.79	Thioredoxin superfamily protein [Source:Projected from Arabidopsis thaliana (AT5G06430) TAIR;Acc:AT5G06430]	protein_coding	+	Uncharacterized protein	unreviewed	plastid [GO:0009536]; protein disulfide oxidoreductase activity [GO:0015035]; cell redox homeostasis [GO:0045454]; glycerol ether metabolic process [GO:0006662]; photosystem II assembly [GO:0010207]	GO:0045454; GO:0006662; GO:0010207; GO:0009536; GO:0015035	plastid [GO:0009536]	W5EPF2_WHEAT	protein disulfide oxidoreductase activity [GO:0015035]	Traes_4DS_27FDAFBCC.1;	Triticum aestivum (Wheat)	cell redox homeostasis [GO:0045454]; glycerol ether metabolic process [GO:0006662]; photosystem II assembly [GO:0010207]	NA	NA	IPR005746;IPR012336;IPR013766;	NA	PTHR10438;	PF00085;	NA	NA	NA
Traes_4DS_2B6519EC8.1	159	-20.26	159	-20.26	NA	protein_coding	-	Uncharacterized protein	unreviewed	NA	NA	NA	W5EPH9_WHEAT	NA	Traes_4DS_2B6519EC8.1;	Triticum aestivum (Wheat)	NA	NA	NA	NA	NA	NA	NA	NA	NA	NA
Traes_4DS_47A04A098.1	162	-21.73	162	-21.73	NA	protein_coding	+	Glutamine synthetase (EC 6.3.1.2)	unreviewed	ATP binding [GO:0005524]; glutamate-ammonia ligase activity [GO:0004356]; glutamine biosynthetic process [GO:0006542]	GO:0005524; GO:0004356; GO:0006542	NA	W5EQ33_WHEAT	ATP binding [GO:0005524]; glutamate-ammonia ligase activity [GO:0004356]	Traes_4DS_47A04A098.1;	Triticum aestivum (Wheat)	glutamine biosynthetic process [GO:0006542]	NA	NA	IPR008147;IPR014746;IPR008146;IPR027303;IPR027302;	NA	NA	PF00120;PF03951;	NA	PS00180;PS00181;	NA
Traes_4DS_5C97A5F91.2	288	-36.42	144	-18.4	NA	protein_coding	-	Uncharacterized protein	unreviewed	NA	NA	NA	W5EQK3_WHEAT	NA	Traes_4DS_5C97A5F91.2;	Triticum aestivum (Wheat)	NA	NA	NA	IPR021480;	NA	NA	PF11331;	NA	NA	NA
Traes_4DS_D9BBB4250.2	568	-85.03	144	-22.45	NA	protein_coding	-	Non-specific serine/threonine protein kinase (EC 2.7.11.1)	unreviewed	integral component of membrane [GO:0016021]; ATP binding [GO:0005524]; protein serine/threonine kinase activity [GO:0004674]; signal transduction [GO:0007165]	GO:0005524; GO:0016021; GO:0004674; GO:0007165	integral component of membrane [GO:0016021]	W5ET91_WHEAT	ATP binding [GO:0005524]; protein serine/threonine kinase activity [GO:0004674]	Traes_4DS_D9BBB4250.2;	Triticum aestivum (Wheat)	signal transduction [GO:0007165]	NA	NA	IPR028375;IPR011009;IPR018451;IPR004041;IPR000719;IPR017441;IPR002290;IPR008271;	NA	NA	PF03822;PF00069;	NA	PS50816;PS00107;PS50011;PS00108;	NA
Traes_5AL_208D82601.2	159	-28.52	159	-28.52	NA	protein_coding	+	Uncharacterized protein	unreviewed	NA	NA	NA	W5EVB9_WHEAT	NA	Traes_5AL_208D82601.2;	Triticum aestivum (Wheat)	NA	NA	NA	IPR003511;	NA	NA	PF02301;	NA	PS50815;	NA
Traes_5AL_2227C783F.1	156	-23.51	156	-23.51	NA	protein_coding	-	Uncharacterized protein	unreviewed	NA	NA	NA	W5EVE4_WHEAT	NA	Traes_5AL_2227C783F.1;	Triticum aestivum (Wheat)	NA	NA	NA	IPR015943;IPR001680;IPR017986;	NA	NA	PF00400;	NA	PS50082;PS50294;	NA
Traes_5AL_E03DE67E2.1	159	-25.73	159	-25.73	NA	protein_coding	+	Uncharacterized protein	unreviewed	integral component of membrane [GO:0016021]	GO:0016021	integral component of membrane [GO:0016021]	W5F293_WHEAT	NA	Traes_5AL_E03DE67E2.1;	Triticum aestivum (Wheat)	NA	NA	NA	IPR015943;IPR001680;IPR017986;	NA	NA	NA	NA	PS50082;PS50294;	NA
Traes_5BL_06D9266A6.1	159	-28.52	159	-28.52	NA	protein_coding	+	Uncharacterized protein	unreviewed	NA	NA	NA	W5F720_WHEAT	NA	Traes_5BL_06D9266A6.1;	Triticum aestivum (Wheat)	NA	NA	NA	IPR003511;	NA	NA	PF02301;	NA	PS50815;	NA
Traes_5BL_289FBD7DE.2	445	-65.08	153	-22.22	NA	protein_coding	+	Uncharacterized protein	unreviewed	NA	NA	NA	W5F8X4_WHEAT	NA	Traes_5BL_289FBD7DE.2;	Triticum aestivum (Wheat)	NA	NA	NA	IPR013989;IPR011043;IPR015916;IPR006652;	NA	NA	PF10539;PF01344;	NA	PS51222;	NA
Traes_5BL_557B102C4.1	157	-20.69	157	-20.69	NA	protein_coding	-	Uncharacterized protein	unreviewed	integral component of membrane [GO:0016021]; ATP binding [GO:0005524]; protein kinase activity [GO:0004672]	GO:0005524; GO:0016021; GO:0004672	integral component of membrane [GO:0016021]	W5FBK8_WHEAT	ATP binding [GO:0005524]; protein kinase activity [GO:0004672]	Traes_5BL_557B102C4.1;	Triticum aestivum (Wheat)	NA	NA	NA	IPR000008;IPR011009;IPR013583;IPR000719;	NA	NA	PF00168;PF00069;PF08372;	NA	PS50004;PS50011;	NA
Traes_5BL_5748004A6.2	160	-31.82	160	-31.82	NA	protein_coding	-	Uncharacterized protein	unreviewed	NA	NA	NA	W5FBP2_WHEAT	NA	Traes_5BL_5748004A6.2;	Triticum aestivum (Wheat)	NA	NA	NA	IPR027417;	NA	NA	NA	NA	NA	NA
Traes_5BL_7E2018260.1	156	-22.6	156	-22.6	NA	protein_coding	+	Uncharacterized protein	unreviewed	NA	NA	NA	W5FDU0_WHEAT	NA	Traes_5BL_7E2018260.1;	Triticum aestivum (Wheat)	NA	NA	NA	IPR007286;IPR011991;	NA	PTHR12806;	NA	NA	NA	NA
Traes_5BL_8CA38DD44.1	288	-45.53	146	-23.17	NA	protein_coding	+	Uncharacterized protein	unreviewed	integral component of membrane [GO:0016021]; transmembrane transport [GO:0055085]	GO:0016021; GO:0055085	integral component of membrane [GO:0016021]	W5FEL4_WHEAT	NA	Traes_5BL_8CA38DD44.1;	Triticum aestivum (Wheat)	transmembrane transport [GO:0055085]	NA	NA	IPR002067;IPR018108;IPR023395;	NA	NA	PF00153;	NA	PS50920;	NA
Traes_5BL_B25C017A2.1	284	-42.77	144	-21.71	NA	protein_coding	+	Uncharacterized protein	unreviewed	ADP binding [GO:0043531]	GO:0043531	NA	W5FGN9_WHEAT	ADP binding [GO:0043531]	Traes_5BL_B25C017A2.1;	Triticum aestivum (Wheat)	NA	NA	NA	IPR032675;IPR002182;IPR027417;	NA	NA	PF00931;	NA	NA	NA
Traes_5BL_BE63FD9FF.2	157	-27.39	157	-27.39	NA	protein_coding	+	Uncharacterized protein	unreviewed	recognition of pollen [GO:0048544]	GO:0048544	NA	W5FHD6_WHEAT	NA	Traes_5BL_BE63FD9FF.2;	Triticum aestivum (Wheat)	recognition of pollen [GO:0048544]	NA	NA	IPR001480;IPR000742;IPR003609;IPR000858;	NA	NA	PF01453;PF08276;PF00954;	NA	PS50927;PS50026;PS50948;	NA
Traes_5BL_E2E0C1A3F.3	292	-33.78	146	-17.91	NA	protein_coding	+	Uncharacterized protein	unreviewed	RNA binding [GO:0003723]	GO:0003723	NA	W5FJE0_WHEAT	RNA binding [GO:0003723]	Traes_5BL_E2E0C1A3F.3;	Triticum aestivum (Wheat)	NA	NA	NA	IPR004087;IPR004088;	NA	NA	PF00013;	NA	PS50084;	NA
Traes_5BL_E6AA5D97A.1	298	-40.51	151	-20.63	NA	protein_coding	-	Uncharacterized protein	unreviewed	NA	NA	NA	W5FJK0_WHEAT	NA	Traes_5BL_E6AA5D97A.1;	Triticum aestivum (Wheat)	NA	NA	NA	NA	NA	NA	NA	NA	NA	NA
Traes_5BL_F221535E6.2	160	-21.81	160	-21.81	Tetratricopeptide repeat (TPR)-like superfamily protein [Source:Projected from Arabidopsis thaliana (AT1G04130) TAIR;Acc:AT1G04130]	protein_coding	-	Uncharacterized protein	unreviewed	NA	NA	NA	W5FK80_WHEAT	NA	Traes_5BL_F221535E6.2;	Triticum aestivum (Wheat)	NA	NA	NA	IPR013026;IPR011990;IPR019734;	NA	NA	PF13414;	NA	PS50005;PS50293;	NA
Traes_5DL_0A52687C6.1	156	-25.66	156	-25.66	NA	protein_coding	+	Uncharacterized protein	unreviewed	metal ion binding [GO:0046872]; metal ion transport [GO:0030001]	GO:0046872; GO:0030001	NA	W5FQ53_WHEAT	metal ion binding [GO:0046872]	Traes_5DL_0A52687C6.1;	Triticum aestivum (Wheat)	metal ion transport [GO:0030001]	NA	NA	IPR006121;	NA	NA	PF00403;	NA	PS50846;	NA
Traes_5DL_39926945A.2	163	-27.67	163	-27.67	NA	protein_coding	-	Uncharacterized protein	unreviewed	NA	NA	NA	W5FS96_WHEAT	NA	Traes_5DL_39926945A.2;	Triticum aestivum (Wheat)	NA	NA	NA	NA	NA	NA	NA	NA	NA	NA
Traes_5DL_50CF460AF.1	293	-45.7	148	-23.68	NA	protein_coding	-	Uncharacterized protein	unreviewed	ATP binding [GO:0005524]; DNA binding [GO:0003677]	GO:0005524; GO:0003677	NA	W5FT90_WHEAT	ATP binding [GO:0005524]; DNA binding [GO:0003677]	Traes_5DL_50CF460AF.1;	Triticum aestivum (Wheat)	NA	NA	NA	IPR003593;IPR014001;IPR027417;IPR004483;	NA	NA	NA	TIGR00376;	NA	NA
Traes_5DL_6D94A25FB.2	306	-42.97	156	-23.85	NA	protein_coding	-	Uncharacterized protein	unreviewed	ADP binding [GO:0043531]	GO:0043531	NA	A0A096UT68_WHEAT	ADP binding [GO:0043531]	Traes_5DL_6D94A25FB.2;	Triticum aestivum (Wheat)	NA	NA	NA	IPR032675;IPR002182;IPR027417;	NA	NA	PF00931;	NA	NA	NA
Traes_5DL_9CF510366.2	435	-86.4	150	-34.84	NA	protein_coding	-	Uncharacterized protein	unreviewed	ADP binding [GO:0043531]; catalytic activity [GO:0003824]	GO:0043531; GO:0003824	NA	W5FWJ7_WHEAT	ADP binding [GO:0043531]; catalytic activity [GO:0003824]	Traes_5DL_9CF510366.2;	Triticum aestivum (Wheat)	NA	NA	NA	IPR032675;IPR002182;IPR027417;IPR001932;	NA	NA	PF00931;PF00481;	NA	PS51746;	NA
Traes_5DL_E85FB920C.2	323	-45.2	169	-24.59	phosphate transporter 4;5 [Source:Projected from Arabidopsis thaliana (AT5G20380) TAIR;Acc:AT5G20380]	protein_coding	+	Uncharacterized protein	unreviewed	integral component of membrane [GO:0016021]; inorganic phosphate transmembrane transporter activity [GO:0005315]; nitrate transport [GO:0015706]	GO:0005315; GO:0016021; GO:0015706	integral component of membrane [GO:0016021]	W5G056_WHEAT	inorganic phosphate transmembrane transporter activity [GO:0005315]	Traes_5DL_E85FB920C.2;	Triticum aestivum (Wheat)	nitrate transport [GO:0015706]	NA	NA	IPR011701;IPR020846;	NA	NA	PF07690;	NA	PS50850;	NA
Traes_5DS_011851EE7.1	156	-24.78	156	-24.78	NA	protein_coding	+	Basic region/leucine zipper protein (Uncharacterized protein)	unreviewed	sequence-specific DNA binding [GO:0043565]; transcription factor activity, sequence-specific DNA binding [GO:0003700]	GO:0043565; GO:0003700	NA	A9ZPJ5_WHEAT	sequence-specific DNA binding [GO:0043565]; transcription factor activity, sequence-specific DNA binding [GO:0003700]	Traes_5DS_011851EE7.1;	Triticum aestivum (Wheat)	NA	NA	NA	IPR004827;	NA	NA	PF00170;	NA	PS50217;PS00036;	NA
Traes_6AL_0A48896AF.1	165	-23.44	165	-23.44	CONTAINS InterPro DOMAIN/s: Nucleoporin protein Ndc1-Nup (InterPro:IPR019049); Has 36 Blast hits to 36 proteins in 17 species: Archae - 0; Bacteria - 0; Metazoa - 1; Fungi - 0; Plants - 35; Viruses - 0; Other Eukaryotes - 0 (source: NCBI BLink). [Source:Projected from Arabidopsis thaliana (AT1G73240) TAIR;Acc:AT1G73240]	protein_coding	-	Uncharacterized protein	unreviewed	integral component of membrane [GO:0016021]	GO:0016021	integral component of membrane [GO:0016021]	W5G556_WHEAT	NA	Traes_6AL_0A48896AF.1;	Triticum aestivum (Wheat)	NA	NA	NA	IPR019049;	NA	NA	PF09531;	NA	NA	NA
Traes_6AL_979D45530.3	158	-22.96	158	-22.96	NA	protein_coding	-	Uncharacterized protein	unreviewed	ADP binding [GO:0043531]	GO:0043531	NA	W5G8W3_WHEAT	ADP binding [GO:0043531]	Traes_6AL_979D45530.3;	Triticum aestivum (Wheat)	NA	NA	NA	IPR032675;IPR002182;IPR027417;	NA	NA	PF00931;	NA	NA	NA
Traes_6AL_B385529FD.1	299	-51.12	156	-25.79	NA	protein_coding	-	Uncharacterized protein	unreviewed	zinc ion binding [GO:0008270]	GO:0008270	NA	W5G9M3_WHEAT	zinc ion binding [GO:0008270]	Traes_6AL_B385529FD.1;	Triticum aestivum (Wheat)	NA	NA	NA	IPR001841;IPR013083;IPR017907;	NA	NA	PF13639;	NA	PS00518;PS50089;	NA
Traes_6AL_ECCD33756.1	288	-42.91	145	-23.16	NA	protein_coding	-	U1 small nuclear ribonucleoprotein C (U1 snRNP C) (U1-C) (U1C)	unreviewed	commitment complex [GO:0000243]; U1 snRNP [GO:0005685]; U2-type prespliceosome [GO:0071004]; mRNA binding [GO:0003729]; U1 snRNA binding [GO:0030619]; zinc ion binding [GO:0008270]; mRNA 5'-splice site recognition [GO:0000395]; spliceosomal snRNP assembly [GO:0000387]	GO:0030619; GO:0005685; GO:0071004; GO:0000243; GO:0000395; GO:0003729; GO:0000387; GO:0008270	commitment complex [GO:0000243]; U1 snRNP [GO:0005685]; U2-type prespliceosome [GO:0071004]	W5GB60_WHEAT	mRNA binding [GO:0003729]; U1 snRNA binding [GO:0030619]; zinc ion binding [GO:0008270]	Traes_6AL_ECCD33756.1;	Triticum aestivum (Wheat)	mRNA 5'-splice site recognition [GO:0000395]; spliceosomal snRNP assembly [GO:0000387]	NA	NA	IPR017340;IPR000690;IPR003604;IPR013085;	NA	PTHR31148;	PF06220;	NA	PS50171;	NA
Traes_6BS_422C6E0C7.2	280	-39.98	140	-22.14	5'-AMP-activated protein kinase-related [Source:Projected from Arabidopsis thaliana (AT5G39790) TAIR;Acc:AT5G39790]	protein_coding	+	Uncharacterized protein	unreviewed	NA	NA	NA	W5GQ54_WHEAT	NA	Traes_6BS_422C6E0C7.2;	Triticum aestivum (Wheat)	NA	NA	NA	IPR032640;IPR014756;	NA	NA	PF16561;	NA	NA	NA
Traes_6BS_62B2454FE.2	163	-32.82	163	-32.82	NA	protein_coding	+	Uncharacterized protein	unreviewed	NA	NA	NA	W5GQR5_WHEAT	NA	Traes_6BS_62B2454FE.2;	Triticum aestivum (Wheat)	NA	NA	NA	NA	NA	NA	NA	NA	NA	NA
Traes_6DL_032299C05.2	156	-23.84	156	-23.84	NA	protein_coding	+	Uncharacterized protein	unreviewed	zinc ion binding [GO:0008270]	GO:0008270	NA	W5GTV8_WHEAT	zinc ion binding [GO:0008270]	Traes_6DL_032299C05.2;	Triticum aestivum (Wheat)	NA	NA	NA	IPR000571;IPR001841;IPR013083;IPR017907;	NA	NA	PF00642;PF13639;	NA	PS50103;PS00518;PS50089;	NA
Traes_6DL_4E727207F.1	166	-29.82	166	-29.82	NA	protein_coding	-	Uncharacterized protein	unreviewed	zinc ion binding [GO:0008270]	GO:0008270	NA	W5GW54_WHEAT	zinc ion binding [GO:0008270]	Traes_6DL_4E727207F.1;	Triticum aestivum (Wheat)	NA	NA	NA	IPR001841;IPR013083;	NA	NA	NA	NA	PS50089;	NA
Traes_6DL_71C7D368A.2	157	-22.85	157	-22.85	NA	protein_coding	+	Uncharacterized protein	unreviewed	spliceosomal complex [GO:0005681]; nucleic acid binding [GO:0003676]; mRNA splicing, via spliceosome [GO:0000398]	GO:0000398; GO:0003676; GO:0005681	spliceosomal complex [GO:0005681]	W5GX63_WHEAT	nucleic acid binding [GO:0003676]	Traes_6DL_71C7D368A.2;	Triticum aestivum (Wheat)	mRNA splicing, via spliceosome [GO:0000398]	NA	NA	IPR027652;IPR021983;IPR012337;	NA	PTHR11140;	PF12134;	NA	NA	NA
Traes_6DL_74A1793E2.1	163	-26.32	163	-26.32	NA	protein_coding	-	Uncharacterized protein	unreviewed	guard cell differentiation [GO:0010052]	GO:0010052	NA	W5GX91_WHEAT	NA	Traes_6DL_74A1793E2.1;	Triticum aestivum (Wheat)	guard cell differentiation [GO:0010052]	NA	NA	NA	NA	NA	NA	NA	NA	NA
Traes_6DL_802698E58.1	162	-24.19	162	-24.19	NA	protein_coding	+	Uncharacterized protein	unreviewed	integral component of membrane [GO:0016021]; cellulose synthase (UDP-forming) activity [GO:0016760]; cell wall organization [GO:0071555]; cellulose biosynthetic process [GO:0030244]	GO:0071555; GO:0030244; GO:0016760; GO:0016021	integral component of membrane [GO:0016021]	W5GXH3_WHEAT	cellulose synthase (UDP-forming) activity [GO:0016760]	Traes_6DL_802698E58.1;	Triticum aestivum (Wheat)	cellulose biosynthetic process [GO:0030244]; cell wall organization [GO:0071555]	NA	NA	IPR005150;IPR029044;	NA	NA	PF03552;	NA	NA	NA
Traes_6DL_A72132FC8.1	290	-47.86	150	-25.9	NA	protein_coding	-	Uncharacterized protein	unreviewed	serine-type carboxypeptidase activity [GO:0004185]	GO:0004185	NA	W5GYK1_WHEAT	serine-type carboxypeptidase activity [GO:0004185]	Traes_6DL_A72132FC8.1;	Triticum aestivum (Wheat)	NA	NA	NA	IPR029058;IPR001563;	NA	PTHR11802;	PF00450;	NA	NA	NA
Traes_6DL_C7950F6D1.1	165	-23.44	165	-23.44	CONTAINS InterPro DOMAIN/s: Nucleoporin protein Ndc1-Nup (InterPro:IPR019049); Has 36 Blast hits to 36 proteins in 17 species: Archae - 0; Bacteria - 0; Metazoa - 1; Fungi - 0; Plants - 35; Viruses - 0; Other Eukaryotes - 0 (source: NCBI BLink). [Source:Projected from Arabidopsis thaliana (AT1G73240) TAIR;Acc:AT1G73240]	protein_coding	-	Uncharacterized protein	unreviewed	integral component of membrane [GO:0016021]	GO:0016021	integral component of membrane [GO:0016021]	W5GZI1_WHEAT	NA	Traes_6DL_C7950F6D1.1;	Triticum aestivum (Wheat)	NA	NA	NA	IPR019049;	NA	NA	PF09531;	NA	NA	NA
Traes_6DL_CC4F209FA.1	323	-48.03	169	-27.2	NA	protein_coding	+	Uncharacterized protein	unreviewed	RNA binding [GO:0003723]	GO:0003723	NA	W5GZL9_WHEAT	RNA binding [GO:0003723]	Traes_6DL_CC4F209FA.1;	Triticum aestivum (Wheat)	NA	NA	NA	IPR004114;	NA	NA	PF02926;	NA	NA	NA
Traes_6DL_F1E787360.1	157	-26.4	157	-26.4	NA	protein_coding	-	Uncharacterized protein	unreviewed	intracellular [GO:0005622]; intracellular protein transport [GO:0006886]	GO:0005622; GO:0006886	intracellular [GO:0005622]	W5H0U1_WHEAT	NA	Traes_6DL_F1E787360.1;	Triticum aestivum (Wheat)	intracellular protein transport [GO:0006886]	NA	NA	IPR008942;IPR004152;IPR002014;	NA	NA	PF03127;PF00790;	NA	PS50909;PS50179;	NA
Traes_6DL_F5C01EC1A.1	158	-26.94	158	-26.94	NA	protein_coding	+	Uncharacterized protein	unreviewed	NA	NA	NA	W5H0X3_WHEAT	NA	Traes_6DL_F5C01EC1A.1;	Triticum aestivum (Wheat)	NA	NA	NA	IPR028082;	NA	NA	NA	NA	NA	NA
Traes_6DS_564251296.1	280	-39.98	140	-22.14	5'-AMP-activated protein kinase-related [Source:Projected from Arabidopsis thaliana (AT5G39790) TAIR;Acc:AT5G39790]	protein_coding	-	Uncharacterized protein	unreviewed	NA	NA	NA	W5H2R1_WHEAT	NA	Traes_6DS_564251296.1;	Triticum aestivum (Wheat)	NA	NA	NA	IPR032640;IPR014756;	NA	NA	PF16561;	NA	NA	NA
Traes_6DS_D6AD8C3ED.1	157	-24.01	157	-24.01	NA	protein_coding	-	Uncharacterized protein	unreviewed	cytosol [GO:0005829]; nucleus [GO:0005634]; transcription factor activity, sequence-specific DNA binding [GO:0003700]; response to fungus [GO:0009620]; stamen development [GO:0048443]	GO:0005829; GO:0005634; GO:0009620; GO:0048443; GO:0003700	cytosol [GO:0005829]; nucleus [GO:0005634]	W5H509_WHEAT	transcription factor activity, sequence-specific DNA binding [GO:0003700]	Traes_6DS_D6AD8C3ED.1;	Triticum aestivum (Wheat)	response to fungus [GO:0009620]; stamen development [GO:0048443]	NA	NA	IPR000007;IPR025659;	NA	NA	PF01167;	NA	NA	NA
Traes_7AL_0AA2FF9F0.1	156	-21.4	156	-21.4	NA	protein_coding	-	Uncharacterized protein	unreviewed	NA	NA	NA	W5H646_WHEAT	NA	Traes_7AL_0AA2FF9F0.1;	Triticum aestivum (Wheat)	NA	NA	NA	NA	NA	NA	NA	NA	NA	NA
Traes_7AL_7929E4A021.2	156	-25.89	156	-25.89	NA	protein_coding	-	Uncharacterized protein	unreviewed	cytosol [GO:0005829]; ubiquitin ligase complex [GO:0000151]; ligase activity [GO:0016874]; ubiquitin-ubiquitin ligase activity [GO:0034450]; glucuronoxylan metabolic process [GO:0010413]; ubiquitin-dependent protein catabolic process [GO:0006511]; xylan biosynthetic process [GO:0045492]	GO:0005829; GO:0010413; GO:0016874; GO:0000151; GO:0006511; GO:0034450; GO:0045492	cytosol [GO:0005829]; ubiquitin ligase complex [GO:0000151]	W5H8W3_WHEAT	ligase activity [GO:0016874]; ubiquitin-ubiquitin ligase activity [GO:0034450]	Traes_7AL_7929E4A021.2;	Triticum aestivum (Wheat)	glucuronoxylan metabolic process [GO:0010413]; ubiquitin-dependent protein catabolic process [GO:0006511]; xylan biosynthetic process [GO:0045492]	NA	NA	IPR019474;IPR003613;IPR013083;	NA	NA	PF04564;PF10408;	NA	PS51698;	NA
Traes_7AS_0535EFFBE.2	158	-26.4	158	-26.4	NA	protein_coding	+	Uncharacterized protein	unreviewed	NA	NA	NA	W5HCD5_WHEAT	NA	Traes_7AS_0535EFFBE.2;	Triticum aestivum (Wheat)	NA	NA	NA	NA	NA	NA	NA	NA	NA	NA
Traes_7AS_78FEAE00C.1	289	-45.57	147	-25.25	NA	protein_coding	+	Uncharacterized protein	unreviewed	NA	NA	NA	W5HFV0_WHEAT	NA	Traes_7AS_78FEAE00C.1;	Triticum aestivum (Wheat)	NA	NA	NA	IPR032675;	NA	NA	NA	NA	NA	NA
Traes_7AS_E2E48B149.1	160	-26.57	160	-26.57	NA	protein_coding	+	Uncharacterized protein	unreviewed	NA	NA	NA	W5HJ19_WHEAT	NA	Traes_7AS_E2E48B149.1;	Triticum aestivum (Wheat)	NA	NA	NA	NA	NA	NA	NA	NA	NA	NA
Traes_7BS_B940940A6.1	283	-42.03	143	-22.4	NA	protein_coding	+	Uncharacterized protein	unreviewed	NA	NA	NA	W5HVT3_WHEAT	NA	Traes_7BS_B940940A6.1;	Triticum aestivum (Wheat)	NA	NA	NA	NA	NA	NA	NA	NA	NA	NA
Traes_7DL_2CC8CE29E.1	292	-41.78	150	-22.18	NA	protein_coding	-	Uncharacterized protein	unreviewed	integral component of membrane [GO:0016021]	GO:0016021	integral component of membrane [GO:0016021]	W5HYD7_WHEAT	NA	Traes_7DL_2CC8CE29E.1;	Triticum aestivum (Wheat)	NA	NA	NA	IPR016140;	NA	NA	PF14368;	NA	NA	NA
Traes_7DL_A562962E6.1	159	-26.05	159	-26.05	Tetratricopeptide repeat (TPR)-like superfamily protein [Source:Projected from Arabidopsis thaliana (AT1G53600) TAIR;Acc:AT1G53600]	protein_coding	+	Uncharacterized protein	unreviewed	NA	NA	NA	W5I250_WHEAT	NA	Traes_7DL_A562962E6.1;	Triticum aestivum (Wheat)	NA	NA	NA	IPR002885;IPR011990;	NA	NA	PF01535;PF12854;PF13041;PF13812;	TIGR00756;	PS51375;	NA
Traes_7DS_2539B820C1.1	165	-23.44	165	-23.44	NA	protein_coding	-	Uncharacterized protein	unreviewed	NA	NA	NA	W5I5W7_WHEAT	NA	Traes_7DS_2539B820C1.1;	Triticum aestivum (Wheat)	NA	NA	NA	IPR002885;	NA	NA	PF12854;PF13041;	TIGR00756;	PS51375;	NA
Traes_7DS_361EC0618.1	163	-24.98	163	-24.98	NA	protein_coding	+	Uncharacterized protein	unreviewed	ATP binding [GO:0005524]; protein kinase activity [GO:0004672]	GO:0005524; GO:0004672	NA	W5I6B9_WHEAT	ATP binding [GO:0005524]; protein kinase activity [GO:0004672]	Traes_7DS_361EC0618.1;	Triticum aestivum (Wheat)	NA	NA	NA	IPR011009;IPR000719;IPR008271;	NA	NA	PF00069;	NA	PS50011;PS00108;	NA
Traes_7DS_9E6D34F32.1	158	-28.65	158	-28.65	NA	protein_coding	-	Uncharacterized protein	unreviewed	integral component of membrane [GO:0016021]	GO:0016021	integral component of membrane [GO:0016021]	W5I9H0_WHEAT	NA	Traes_7DS_9E6D34F32.1;	Triticum aestivum (Wheat)	NA	NA	NA	NA	NA	NA	NA	NA	NA	NA
Traes_7DS_9FEB16F96.1	166	-30.02	166	-30.02	NA	protein_coding	-	Uncharacterized protein	unreviewed	integral component of membrane [GO:0016021]; prenyltransferase activity [GO:0004659]; phylloquinone biosynthetic process [GO:0042372]	GO:0016021; GO:0042372; GO:0004659	integral component of membrane [GO:0016021]	W5I9I4_WHEAT	prenyltransferase activity [GO:0004659]	Traes_7DS_9FEB16F96.1;	Triticum aestivum (Wheat)	phylloquinone biosynthetic process [GO:0042372]	NA	NA	IPR011937;IPR000537;IPR026046;	NA	NA	PF01040;	TIGR02235;	NA	NA
Traes_7DS_D466C3525.1	296	-41.21	154	-20.8	NA	protein_coding	-	Uncharacterized protein	unreviewed	NA	NA	NA	W5IB64_WHEAT	NA	Traes_7DS_D466C3525.1;	Triticum aestivum (Wheat)	NA	NA	NA	NA	NA	NA	NA	NA	NA	NA
Traes_1AL_4E4321735.1	156	-20.82	156	-20.82	Protein of unknown function (DUF1230) [Source:Projected from Arabidopsis thaliana (AT5G11840) TAIR;Acc:AT5G11840]	protein_coding	+	Uncharacterized protein	unreviewed	integral component of membrane [GO:0016021]; chlorophyll catabolic process [GO:0015996]	GO:0015996; GO:0016021	integral component of membrane [GO:0016021]	W4ZP19_WHEAT	NA	Traes_1AL_4E4321735.1;	Triticum aestivum (Wheat)	chlorophyll catabolic process [GO:0015996]	NA	NA	IPR009631;	NA	NA	PF06799;	NA	NA	NA
Traes_1AL_5D7BD417F.1	156	-25.49	156	-25.49	NA	protein_coding	-	Uncharacterized protein	unreviewed	transferase activity, transferring hexosyl groups [GO:0016758]	GO:0016758	NA	W4ZPJ6_WHEAT	transferase activity, transferring hexosyl groups [GO:0016758]	Traes_1AL_5D7BD417F.1;	Triticum aestivum (Wheat)	NA	NA	NA	IPR002213;	NA	PTHR11926;	PF00201;	NA	PS00375;	NA
Traes_1AS_2C6F8DDDE.1	292	-57.68	149	-32.86	NA	protein_coding	-	Uncharacterized protein	unreviewed	NA	NA	NA	W4ZVC9_WHEAT	NA	Traes_1AS_2C6F8DDDE.1;	Triticum aestivum (Wheat)	NA	NA	NA	IPR027417;	NA	NA	NA	NA	NA	NA
Traes_1BL_13084CE92.1	167	-31.37	167	-31.37	NA	protein_coding	-	Uncharacterized protein	unreviewed	NA	NA	NA	W4ZZW3_WHEAT	NA	Traes_1BL_13084CE92.1;	Triticum aestivum (Wheat)	NA	NA	NA	NA	NA	NA	NA	NA	NA	NA
Traes_1BS_4575C99A4.2	156	-20.78	156	-20.78	NA	protein_coding	+	Uncharacterized protein	unreviewed	integral component of membrane [GO:0016021]	GO:0016021	integral component of membrane [GO:0016021]	W5A8Y9_WHEAT	NA	Traes_1BS_4575C99A4.2;	Triticum aestivum (Wheat)	NA	NA	NA	NA	NA	NA	NA	NA	NA	NA
Traes_1BS_8795B0E4F.1	157	-24.3	157	-24.3	NA	protein_coding	+	Uncharacterized protein	unreviewed	mismatch repair complex [GO:0032300]; ATP binding [GO:0005524]; mismatched DNA binding [GO:0030983]; mismatch repair [GO:0006298]	GO:0005524; GO:0006298; GO:0032300; GO:0030983	mismatch repair complex [GO:0032300]	W5AA38_WHEAT	ATP binding [GO:0005524]; mismatched DNA binding [GO:0030983]	Traes_1BS_8795B0E4F.1;	Triticum aestivum (Wheat)	mismatch repair [GO:0006298]	NA	NA	IPR011184;IPR007695;IPR000432;IPR007861;IPR007696;IPR007860;IPR032642;IPR027417;	NA	PTHR11361:SF35;	PF01624;PF05188;PF05192;PF05190;PF00488;	NA	PS00486;	NA
Traes_1DL_35433F5C5.1	285	-38.71	144	-22.91	NA	protein_coding	-	Uncharacterized protein	unreviewed	ATP binding [GO:0005524]	GO:0005524	NA	W5ADZ6_WHEAT	ATP binding [GO:0005524]	Traes_1DL_35433F5C5.1;	Triticum aestivum (Wheat)	NA	NA	NA	IPR018181;IPR029048;IPR029047;IPR013126;	NA	NA	PF00012;	NA	PS01036;	NA
Traes_1DL_8F5175629.1	301	-37.53	160	-20.56	NA	protein_coding	+	Uncharacterized protein	unreviewed	NAD+ kinase activity [GO:0003951]; NAD metabolic process [GO:0019674]; NADP biosynthetic process [GO:0006741]	GO:0019674; GO:0003951; GO:0006741	NA	W5AGQ4_WHEAT	NAD+ kinase activity [GO:0003951]	Traes_1DL_8F5175629.1;	Triticum aestivum (Wheat)	NAD metabolic process [GO:0019674]; NADP biosynthetic process [GO:0006741]	NA	NA	IPR017438;IPR017437;IPR016064;IPR002504;	NA	PTHR20275;	PF01513;	NA	NA	NA
Traes_1DS_1EA1BE87E.3	164	-25.8	164	-25.8	NA	protein_coding	-	Uncharacterized protein	unreviewed	ADP binding [GO:0043531]	GO:0043531	NA	W5AKD9_WHEAT	ADP binding [GO:0043531]	Traes_1DS_1EA1BE87E.3;	Triticum aestivum (Wheat)	NA	NA	NA	IPR032675;IPR002182;IPR027417;	NA	NA	PF00931;	NA	NA	NA
Traes_2AL_4FD8D640F.1	161	-20.74	161	-20.74	NA	protein_coding	+	Uncharacterized protein	unreviewed	ATP binding [GO:0005524]; protein serine/threonine kinase activity [GO:0004674]	GO:0005524; GO:0004674	NA	W5AS52_WHEAT	ATP binding [GO:0005524]; protein serine/threonine kinase activity [GO:0004674]	Traes_2AL_4FD8D640F.1;	Triticum aestivum (Wheat)	NA	NA	NA	IPR013320;IPR011009;IPR000719;IPR017441;IPR001245;IPR008271;	NA	NA	PF07714;	NA	PS00107;PS50011;PS00108;	NA
Traes_2AL_F7EBD2544.2	291	-41.53	147	-21.45	NA	protein_coding	+	Uncharacterized protein	unreviewed	NA	NA	NA	W5AYU0_WHEAT	NA	Traes_2AL_F7EBD2544.2;	Triticum aestivum (Wheat)	NA	NA	NA	IPR012866;IPR013083;	NA	NA	PF07800;	NA	NA	NA
Traes_2AS_36F44A53A.2	159	-24.07	159	-24.07	NA	protein_coding	+	Uncharacterized protein	unreviewed	catalytic activity [GO:0003824]	GO:0003824	NA	W5B0M1_WHEAT	catalytic activity [GO:0003824]	Traes_2AS_36F44A53A.2;	Triticum aestivum (Wheat)	NA	NA	NA	IPR002500;IPR014729;	NA	NA	PF01507;	NA	NA	NA
Traes_2AS_C766518D4.1	158	-29.22	158	-29.22	NA	protein_coding	+	Uncharacterized protein	unreviewed	NA	NA	NA	W5B4J8_WHEAT	NA	Traes_2AS_C766518D4.1;	Triticum aestivum (Wheat)	NA	NA	NA	NA	NA	NA	NA	NA	NA	NA
Traes_2AS_D5A07A9C6.1	290	-39.25	149	-22.59	NA	protein_coding	-	Uncharacterized protein	unreviewed	NAD binding [GO:0051287]; oxidation-reduction process [GO:0055114]	GO:0051287; GO:0055114	NA	W5B4Z6_WHEAT	NAD binding [GO:0051287]	Traes_2AS_D5A07A9C6.1;	Triticum aestivum (Wheat)	oxidation-reduction process [GO:0055114]	NA	NA	IPR029752;IPR006140;IPR016040;	NA	NA	PF02826;	NA	PS00065;	NA
Traes_2AS_FA532A2B7.1	157	-24.06	157	-24.06	NA	protein_coding	+	Uncharacterized protein	unreviewed	integral component of membrane [GO:0016021]; vesicle-mediated transport [GO:0016192]	GO:0016021; GO:0016192	integral component of membrane [GO:0016021]	W5B5Z0_WHEAT	NA	Traes_2AS_FA532A2B7.1;	Triticum aestivum (Wheat)	vesicle-mediated transport [GO:0016192]	NA	NA	IPR007305;	NA	NA	PF04178;	NA	NA	NA
Traes_2BL_7713B3533.2	157	-22.42	157	-22.42	NA	protein_coding	+	Uncharacterized protein	unreviewed	nucleic acid binding [GO:0003676]	GO:0003676	NA	W5BBF3_WHEAT	nucleic acid binding [GO:0003676]	Traes_2BL_7713B3533.2;	Triticum aestivum (Wheat)	NA	NA	NA	IPR014811;IPR032472;IPR032473;IPR032474;IPR003100;IPR003165;IPR012337;	NA	NA	PF08699;PF16488;PF16487;PF16486;PF02170;PF02171;	NA	PS50821;PS50822;	NA
Traes_2BL_DA65D4EDB.1	444	-67.61	154	-22.68	Nuclear transport factor 2 (NTF2) family protein [Source:Projected from Arabidopsis thaliana (AT2G46100) TAIR;Acc:AT2G46100]	protein_coding	+	Uncharacterized protein	unreviewed	NA	NA	NA	W5BG09_WHEAT	NA	Traes_2BL_DA65D4EDB.1;	Triticum aestivum (Wheat)	NA	NA	NA	IPR018790;IPR032710;	NA	NA	PF10184;	NA	NA	NA
Traes_2BS_47E83AC56.3	158	-23.02	158	-23.02	NA	protein_coding	+	Uncharacterized protein	unreviewed	ADP binding [GO:0043531]	GO:0043531	NA	W5BJV8_WHEAT	ADP binding [GO:0043531]	Traes_2BS_47E83AC56.3;	Triticum aestivum (Wheat)	NA	NA	NA	IPR002182;IPR027417;	NA	NA	PF00931;	NA	NA	NA
Traes_2BS_8C258909E1.1	282	-43.11	142	-26.76	NA	protein_coding	-	Uncharacterized protein	unreviewed	NA	NA	NA	W5BLV9_WHEAT	NA	Traes_2BS_8C258909E1.1;	Triticum aestivum (Wheat)	NA	NA	NA	NA	NA	NA	NA	NA	NA	NA
Traes_2BS_9AC70EA61.1	164	-28.2	164	-28.2	NA	protein_coding	-	Uncharacterized protein	unreviewed	NA	NA	NA	W5BMD2_WHEAT	NA	Traes_2BS_9AC70EA61.1;	Triticum aestivum (Wheat)	NA	NA	NA	IPR029061;IPR005474;	NA	NA	PF00456;	NA	NA	NA
Traes_2DL_BD02AE418.1	288	-37.7	148	-20.58	NA	protein_coding	-	NA	NA	NA	NA	NA	NA	NA	NA	NA	NA	NA	NA	NA	NA	NA	NA	NA	NA	NA
Traes_2DS_0F3296166.1	163	-24.66	163	-24.66	NA	protein_coding	+	Uncharacterized protein	unreviewed	integral component of membrane [GO:0016021]	GO:0016021	integral component of membrane [GO:0016021]	W5C329_WHEAT	NA	Traes_2DS_0F3296166.1;	Triticum aestivum (Wheat)	NA	NA	NA	NA	NA	NA	NA	NA	NA	NA
Traes_2DS_11DCCC70F.2	285	-35.07	144	-18.41	NA	protein_coding	-	Uncharacterized protein	unreviewed	NAD binding [GO:0051287]; oxidation-reduction process [GO:0055114]	GO:0051287; GO:0055114	NA	W5C357_WHEAT	NAD binding [GO:0051287]	Traes_2DS_11DCCC70F.2;	Triticum aestivum (Wheat)	oxidation-reduction process [GO:0055114]	NA	NA	IPR029752;IPR006140;IPR016040;	NA	NA	PF02826;	NA	PS00065;	NA
Traes_2DS_8B0C89E6F.1	157	-23.33	157	-23.33	CONTAINS InterPro DOMAIN/s: RuvA domain 2-like (InterPro:IPR010994); Has 29 Blast hits to 29 proteins in 9 species: Archae - 0; Bacteria - 2; Metazoa - 0; Fungi - 0; Plants - 27; Viruses - 0; Other Eukaryotes - 0 (source: NCBI BLink). [Source:Projected from Arabidopsis thaliana (AT1G12790) TAIR;Acc:AT1G12790]	protein_coding	+	Uncharacterized protein	unreviewed	NA	NA	NA	W5C6P3_WHEAT	NA	Traes_2DS_8B0C89E6F.1;	Triticum aestivum (Wheat)	NA	NA	NA	IPR010994;	NA	NA	NA	NA	NA	NA
Traes_2DS_D11C87279.1	158	-23.02	158	-23.02	NA	protein_coding	-	Uncharacterized protein	unreviewed	NA	NA	NA	W5C8P7_WHEAT	NA	Traes_2DS_D11C87279.1;	Triticum aestivum (Wheat)	NA	NA	NA	IPR032675;	NA	NA	NA	NA	NA	NA
Traes_3AL_763988812.1	166	-21.28	166	-21.28	NA	protein_coding	-	Uncharacterized protein	unreviewed	integral component of membrane [GO:0016021]; ATP binding [GO:0005524]; protein serine/threonine kinase activity [GO:0004674]	GO:0005524; GO:0016021; GO:0004674	integral component of membrane [GO:0016021]	W5CDY7_WHEAT	ATP binding [GO:0005524]; protein serine/threonine kinase activity [GO:0004674]	Traes_3AL_763988812.1;	Triticum aestivum (Wheat)	NA	NA	NA	IPR013320;IPR011009;IPR000719;IPR017441;IPR008271;	NA	NA	PF00069;	NA	PS00107;PS50011;PS00108;	NA
Traes_3AL_77E3592B2.1	161	-22.75	161	-22.75	NA	protein_coding	-	Uncharacterized protein	unreviewed	zinc ion binding [GO:0008270]	GO:0008270	NA	W5CE03_WHEAT	zinc ion binding [GO:0008270]	Traes_3AL_77E3592B2.1;	Triticum aestivum (Wheat)	NA	NA	NA	IPR001841;IPR013083;IPR017907;	NA	NA	NA	NA	PS00518;PS50089;	NA
Traes_3DL_72232EE0D.1	166	-21.28	166	-21.28	NA	protein_coding	-	Uncharacterized protein	unreviewed	integral component of membrane [GO:0016021]; ATP binding [GO:0005524]; protein serine/threonine kinase activity [GO:0004674]	GO:0005524; GO:0016021; GO:0004674	integral component of membrane [GO:0016021]	W5DAX2_WHEAT	ATP binding [GO:0005524]; protein serine/threonine kinase activity [GO:0004674]	Traes_3DL_72232EE0D.1;	Triticum aestivum (Wheat)	NA	NA	NA	IPR013320;IPR011009;IPR032675;IPR000719;IPR017441;IPR008271;	NA	NA	PF00069;	NA	PS00107;PS50011;PS00108;	NA
Traes_3DL_EA8EFA467.1	159	-31.74	159	-31.74	NA	protein_coding	+	Uncharacterized protein	unreviewed	ATP binding [GO:0005524]; nucleic acid binding [GO:0003676]	GO:0005524; GO:0003676	NA	W5DEN2_WHEAT	ATP binding [GO:0005524]; nucleic acid binding [GO:0003676]	Traes_3DL_EA8EFA467.1;	Triticum aestivum (Wheat)	NA	NA	NA	IPR011545;IPR001650;IPR027417;	NA	NA	PF00270;PF00271;	NA	PS51194;	NA
Traes_3DS_5C194CBE7.3	157	-27.97	157	-27.97	NA	protein_coding	-	Uncharacterized protein	unreviewed	NA	NA	NA	A0A096UQ35_WHEAT	NA	Traes_3DS_5C194CBE7.3;	Triticum aestivum (Wheat)	NA	NA	NA	IPR015943;IPR001680;IPR019775;IPR017986;	NA	NA	NA	NA	PS00678;PS50082;PS50294;	NA
Traes_4AL_BDEF47721.2	160	-22.06	160	-22.06	NA	protein_coding	+	Uncharacterized protein	unreviewed	intracellular [GO:0005622]; intracellular protein transport [GO:0006886]	GO:0005622; GO:0006886	intracellular [GO:0005622]	W5DT46_WHEAT	NA	Traes_4AL_BDEF47721.2;	Triticum aestivum (Wheat)	intracellular protein transport [GO:0006886]	NA	NA	IPR011989;IPR016024;IPR014877;IPR013598;IPR001494;	NA	NA	PF08767;PF03810;PF08389;	NA	PS50166;	NA
Traes_4AL_D1EB3990D.1	157	-27.49	157	-27.49	NA	protein_coding	-	Uncharacterized protein	unreviewed	integral component of membrane [GO:0016021]	GO:0016021	integral component of membrane [GO:0016021]	W5DTX3_WHEAT	NA	Traes_4AL_D1EB3990D.1;	Triticum aestivum (Wheat)	NA	NA	NA	IPR009606;	NA	NA	PF06749;	NA	NA	NA
Traes_4AS_0A4AE3455.1	160	-24.7	160	-24.7	NA	protein_coding	+	Uncharacterized protein	unreviewed	ATP binding [GO:0005524]; helicase activity [GO:0004386]; nucleic acid binding [GO:0003676]	GO:0005524; GO:0004386; GO:0003676	NA	W5DVY1_WHEAT	ATP binding [GO:0005524]; helicase activity [GO:0004386]; nucleic acid binding [GO:0003676]	Traes_4AS_0A4AE3455.1;	Triticum aestivum (Wheat)	NA	NA	NA	IPR011545;IPR014001;IPR001650;IPR027417;IPR014014;	NA	NA	PF00270;PF00271;	NA	PS51192;PS51194;PS51195;	NA
Traes_4AS_A10921326.2	158	-23.23	158	-23.23	NA	protein_coding	+	Uncharacterized protein	unreviewed	cysteine-type peptidase activity [GO:0008234]	GO:0008234	NA	W5DYY7_WHEAT	cysteine-type peptidase activity [GO:0008234]	Traes_4AS_A10921326.2;	Triticum aestivum (Wheat)	NA	NA	NA	IPR003653;	NA	NA	PF02902;	NA	PS50600;	NA
Traes_4BL_9169413D4.1	166	-32.63	166	-32.63	NA	protein_coding	+	Uncharacterized protein	unreviewed	alpha-L-fucosidase activity [GO:0004560]	GO:0004560	NA	W5E5E3_WHEAT	alpha-L-fucosidase activity [GO:0004560]	Traes_4BL_9169413D4.1;	Triticum aestivum (Wheat)	NA	NA	NA	IPR008928;IPR016518;IPR027414;	NA	NA	PF14498;	NA	NA	NA
Traes_4BL_AE61A838A.2	161	-31.08	161	-31.08	NA	protein_coding	-	Uncharacterized protein	unreviewed	NA	NA	NA	W5E6A4_WHEAT	NA	Traes_4BL_AE61A838A.2;	Triticum aestivum (Wheat)	NA	NA	NA	IPR001478;IPR009003;	NA	NA	NA	NA	NA	NA
Traes_4BS_C50CA2B4C.1	297	-41.17	151	-23.48	NA	protein_coding	+	Uncharacterized protein	unreviewed	NA	NA	NA	W5EDB2_WHEAT	NA	Traes_4BS_C50CA2B4C.1;	Triticum aestivum (Wheat)	NA	NA	NA	IPR029058;IPR000073;IPR022742;	NA	NA	PF12146;	NA	NA	NA
Traes_4BS_C8E3B2EFA.1	158	-25.76	158	-25.76	NA	protein_coding	-	Uncharacterized protein	unreviewed	NA	NA	NA	W5EDE3_WHEAT	NA	Traes_4BS_C8E3B2EFA.1;	Triticum aestivum (Wheat)	NA	NA	NA	IPR020472;IPR015943;IPR001680;IPR017986;	NA	NA	PF00400;	NA	PS50082;PS50294;	NA
Traes_4BS_C939DECE4.1	160	-21.23	160	-21.23	NA	protein_coding	+	Uncharacterized protein	unreviewed	ATP binding [GO:0005524]; inositol 3-kinase activity [GO:0019140]; myo-inositol hexakisphosphate biosynthetic process [GO:0010264]	GO:0005524; GO:0019140; GO:0010264	NA	W5EDE6_WHEAT	ATP binding [GO:0005524]; inositol 3-kinase activity [GO:0019140]	Traes_4BS_C939DECE4.1;	Triticum aestivum (Wheat)	myo-inositol hexakisphosphate biosynthetic process [GO:0010264]	NA	NA	IPR002173;IPR031094;IPR011611;IPR029056;	NA	PTHR10584:SF130;	PF00294;	NA	PS00584;	NA
Traes_4BS_CA5BAEA4C.1	158	-21.72	158	-21.72	NA	protein_coding	+	Uncharacterized protein	unreviewed	cysteine-type peptidase activity [GO:0008234]	GO:0008234	NA	W5EDF7_WHEAT	cysteine-type peptidase activity [GO:0008234]	Traes_4BS_CA5BAEA4C.1;	Triticum aestivum (Wheat)	NA	NA	NA	IPR003653;	NA	NA	PF02902;	NA	PS50600;	NA
Traes_4DS_687F71DC5.1	286	-33.2	143	-16.85	NA	protein_coding	+	Uncharacterized protein	unreviewed	NA	NA	NA	W5EQU7_WHEAT	NA	Traes_4DS_687F71DC5.1;	Triticum aestivum (Wheat)	NA	NA	NA	IPR029058;IPR000073;IPR022742;	NA	NA	PF12146;	NA	NA	NA
Traes_4DS_BEE8271EE.2	156	-26.77	156	-26.77	NA	protein_coding	-	Uncharacterized protein	unreviewed	ATP binding [GO:0005524]; protein serine/threonine kinase activity [GO:0004674]	GO:0005524; GO:0004674	NA	W5ESR0_WHEAT	ATP binding [GO:0005524]; protein serine/threonine kinase activity [GO:0004674]	Traes_4DS_BEE8271EE.2;	Triticum aestivum (Wheat)	NA	NA	NA	IPR013320;IPR011009;IPR000719;IPR017441;IPR008271;	NA	NA	PF00069;	NA	PS00107;PS50011;PS00108;	NA
Traes_4DS_D3834A8D2.2	156	-25.77	156	-25.77	NA	protein_coding	-	Uncharacterized protein	unreviewed	NA	NA	NA	W5ET42_WHEAT	NA	Traes_4DS_D3834A8D2.2;	Triticum aestivum (Wheat)	NA	NA	NA	IPR001810;IPR006566;IPR032675;	NA	NA	PF00646;PF08387;	NA	NA	NA
Traes_4DS_EB7A5C35C.2	165	-28	165	-28	NA	protein_coding	-	Uncharacterized protein	unreviewed	clathrin coat of coated pit [GO:0030132]; clathrin coat of trans-Golgi network vesicle [GO:0030130]; structural molecule activity [GO:0005198]; intracellular protein transport [GO:0006886]; vesicle-mediated transport [GO:0016192]	GO:0030132; GO:0030130; GO:0006886; GO:0005198; GO:0016192	clathrin coat of coated pit [GO:0030132]; clathrin coat of trans-Golgi network vesicle [GO:0030130]	A0A096URP8_WHEAT	structural molecule activity [GO:0005198]	Traes_4DS_EB7A5C35C.2;	Triticum aestivum (Wheat)	intracellular protein transport [GO:0006886]; vesicle-mediated transport [GO:0016192]	NA	NA	IPR016024;IPR000547;IPR016025;IPR012331;IPR015348;IPR001473;IPR022365;IPR011990;	NA	NA	PF00637;PF09268;PF01394;	NA	PS50236;	NA
Traes_5AL_80CF1975F.1	308	-46.03	162	-23.87	NA	protein_coding	+	Uncharacterized protein	unreviewed	regulation of transcription, DNA-templated [GO:0006355]	GO:0006355	NA	W5EYR7_WHEAT	NA	Traes_5AL_80CF1975F.1;	Triticum aestivum (Wheat)	regulation of transcription, DNA-templated [GO:0006355]	NA	NA	IPR004330;IPR031052;IPR018289;	NA	PTHR31669;	PF03101;PF10551;	NA	NA	NA
Traes_5AL_8309AC091.1	169	-25.15	169	-25.15	NA	protein_coding	-	Uncharacterized protein	unreviewed	DNA binding [GO:0003677]; zinc ion binding [GO:0008270]	GO:0003677; GO:0008270	NA	W5EYU9_WHEAT	DNA binding [GO:0003677]; zinc ion binding [GO:0008270]	Traes_5AL_8309AC091.1;	Triticum aestivum (Wheat)	NA	NA	NA	IPR002653;IPR000058;	NA	NA	PF01754;PF01428;	NA	PS51036;PS51039;	NA
Traes_5AL_A94EEDB30.1	160	-22.59	160	-22.59	NA	protein_coding	-	Uncharacterized protein	unreviewed	NA	NA	NA	W5F0A1_WHEAT	NA	Traes_5AL_A94EEDB30.1;	Triticum aestivum (Wheat)	NA	NA	NA	IPR024709;IPR019378;	NA	NA	PF10250;	NA	NA	NA
Traes_5BL_15797AE03.1	169	-25.15	169	-25.15	NA	protein_coding	+	Uncharacterized protein	unreviewed	DNA binding [GO:0003677]; zinc ion binding [GO:0008270]	GO:0003677; GO:0008270	NA	W5F7W9_WHEAT	DNA binding [GO:0003677]; zinc ion binding [GO:0008270]	Traes_5BL_15797AE03.1;	Triticum aestivum (Wheat)	NA	NA	NA	IPR002653;IPR000058;	NA	NA	PF01754;PF01428;	NA	PS51036;PS51039;	NA
Traes_5BL_1C36F86791.3	157	-32.83	157	-32.83	NA	protein_coding	-	Uncharacterized protein	unreviewed	phosphotransferase activity, alcohol group as acceptor [GO:0016773]	GO:0016773	NA	W5F8B1_WHEAT	phosphotransferase activity, alcohol group as acceptor [GO:0016773]	Traes_5BL_1C36F86791.3;	Triticum aestivum (Wheat)	NA	NA	NA	IPR000403;	NA	NA	PF00454;	NA	NA	NA
Traes_5BL_1F4D63F12.1	158	-23.5	158	-23.5	dual specificity protein phosphatase (DsPTP1) family protein [Source:Projected from Arabidopsis thaliana (AT3G10940) TAIR;Acc:AT3G10940]	protein_coding	-	Uncharacterized protein	unreviewed	protein tyrosine/serine/threonine phosphatase activity [GO:0008138]	GO:0008138	NA	W5F8G2_WHEAT	protein tyrosine/serine/threonine phosphatase activity [GO:0008138]	Traes_5BL_1F4D63F12.1;	Triticum aestivum (Wheat)	NA	NA	NA	IPR000340;IPR024950;IPR029021;IPR000387;IPR020422;	NA	PTHR10159;	PF00782;	NA	PS50056;PS50054;	NA
Traes_5BL_90FC7AB89.1	160	-22.59	160	-22.59	NA	protein_coding	+	Uncharacterized protein	unreviewed	NA	NA	NA	W5FEW6_WHEAT	NA	Traes_5BL_90FC7AB89.1;	Triticum aestivum (Wheat)	NA	NA	NA	IPR024709;IPR019378;	NA	NA	PF10250;	NA	NA	NA
Traes_5BL_C438402E9.1	168	-27.07	168	-27.07	NA	protein_coding	-	Uncharacterized protein	unreviewed	NA	NA	NA	W5FHP6_WHEAT	NA	Traes_5BL_C438402E9.1;	Triticum aestivum (Wheat)	NA	NA	NA	NA	NA	NA	NA	NA	NA	NA
Traes_5DL_3745180BF.3	162	-25.52	162	-25.52	NA	protein_coding	-	Uncharacterized protein	unreviewed	helicase activity [GO:0004386]	GO:0004386	NA	W5FS64_WHEAT	helicase activity [GO:0004386]	Traes_5DL_3745180BF.3;	Triticum aestivum (Wheat)	NA	NA	NA	IPR011709;IPR007502;IPR001650;IPR027417;	NA	NA	PF04408;PF00271;PF07717;	NA	PS51194;	NA
Traes_5DL_A986ED9BC.1	298	-47.64	155	-24.55	NA	protein_coding	-	Uncharacterized protein	unreviewed	ADP binding [GO:0043531]	GO:0043531	NA	W5FX49_WHEAT	ADP binding [GO:0043531]	Traes_5DL_A986ED9BC.1;	Triticum aestivum (Wheat)	NA	NA	NA	IPR032675;IPR002182;IPR027417;	NA	NA	PF00931;	NA	NA	NA
Traes_5DL_D64429888.1	286	-33.92	144	-17.11	NA	protein_coding	+	Uncharacterized protein	unreviewed	NA	NA	NA	W5FZ85_WHEAT	NA	Traes_5DL_D64429888.1;	Triticum aestivum (Wheat)	NA	NA	NA	NA	NA	NA	NA	NA	NA	NA
Traes_5DS_669F20907.1	283	-52.37	142	-28.03	NA	protein_coding	-	Terpene cyclase/mutase family member (EC 5.4.99.-)	unreviewed	intramolecular transferase activity [GO:0016866]	GO:0016866	NA	A0A0C4BK11_WHEAT	intramolecular transferase activity [GO:0016866]	Traes_5DS_669F20907.1;	Triticum aestivum (Wheat)	NA	NA	NA	IPR032696;IPR032697;IPR018333;IPR002365;IPR008930;	NA	NA	PF13243;PF13249;	TIGR01787;	PS01074;	NA
Traes_5DS_C612CC5761.1	169	-23.1	169	-23.1	NA	protein_coding	-	Uncharacterized protein	unreviewed	integral component of membrane [GO:0016021]	GO:0016021	integral component of membrane [GO:0016021]	W5G403_WHEAT	NA	Traes_5DS_C612CC5761.1;	Triticum aestivum (Wheat)	NA	NA	NA	NA	NA	NA	NA	NA	NA	NA
Traes_6AS_10AEDC83F.1	293	-38.2	152	-21.35	NA	protein_coding	+	Uncharacterized protein	unreviewed	ADP binding [GO:0043531]	GO:0043531	NA	W5GC05_WHEAT	ADP binding [GO:0043531]	Traes_6AS_10AEDC83F.1;	Triticum aestivum (Wheat)	NA	NA	NA	IPR032675;IPR002182;IPR027417;	NA	NA	PF00931;	NA	NA	NA
Traes_6AS_7468DD2B7.1	163	-23.25	163	-23.25	Histone H2A.1 [Source:UniProtKB/Swiss-Prot;Acc:P02275]	protein_coding	+	Histone H2A	unreviewed	nucleosome [GO:0000786]; nucleus [GO:0005634]; DNA binding [GO:0003677]	GO:0003677; GO:0000786; GO:0005634	nucleosome [GO:0000786]; nucleus [GO:0005634]	W5GEA4_WHEAT	DNA binding [GO:0003677]	Traes_6AS_7468DD2B7.1;	Triticum aestivum (Wheat)	NA	NA	NA	IPR009072;IPR002119;IPR007125;IPR032454;IPR032458;	NA	NA	PF00125;PF16211;	NA	PS00046;	NA
Traes_6BL_F8CC1424D.3	156	-23.27	156	-23.27	NA	protein_coding	+	Uncharacterized protein	unreviewed	NA	NA	NA	A0A096UUA3_WHEAT	NA	Traes_6BL_F8CC1424D.3;	Triticum aestivum (Wheat)	NA	NA	NA	NA	NA	NA	NA	NA	NA	NA
Traes_6DL_8557FAE35.1	156	-20.76	156	-20.76	Pentatricopeptide repeat (PPR) superfamily protein [Source:Projected from Arabidopsis thaliana (AT1G74900) TAIR;Acc:AT1G74900]	protein_coding	+	Uncharacterized protein	unreviewed	NA	NA	NA	W5GXM4_WHEAT	NA	Traes_6DL_8557FAE35.1;	Triticum aestivum (Wheat)	NA	NA	NA	IPR002885;IPR011990;	NA	NA	PF12854;PF13041;	TIGR00756;	PS51375;	NA
Traes_6DL_A7AF731AC.1	169	-28.75	169	-28.75	NA	protein_coding	-	Uncharacterized protein	unreviewed	hydrolase activity [GO:0016787]	GO:0016787	NA	W5GYK7_WHEAT	hydrolase activity [GO:0016787]	Traes_6DL_A7AF731AC.1;	Triticum aestivum (Wheat)	NA	NA	NA	IPR004963;	NA	NA	PF03283;	NA	NA	NA
Traes_6DL_AF5A93C83.1	160	-22.34	160	-22.34	NA	protein_coding	+	Uncharacterized protein	unreviewed	NA	NA	NA	W5GYT7_WHEAT	NA	Traes_6DL_AF5A93C83.1;	Triticum aestivum (Wheat)	NA	NA	NA	IPR026899;	NA	NA	PF14288;	NA	NA	NA
Traes_7AL_A9FD754D6.1	162	-28.23	162	-28.23	NA	protein_coding	+	Uncharacterized protein	unreviewed	extracellular region [GO:0005576]; calcium ion binding [GO:0005509]; phospholipase A2 activity [GO:0004623]; lipid catabolic process [GO:0016042]; phospholipid metabolic process [GO:0006644]	GO:0005509; GO:0005576; GO:0016042; GO:0004623; GO:0006644	extracellular region [GO:0005576]	W5HA37_WHEAT	calcium ion binding [GO:0005509]; phospholipase A2 activity [GO:0004623]	Traes_7AL_A9FD754D6.1;	Triticum aestivum (Wheat)	lipid catabolic process [GO:0016042]; phospholipid metabolic process [GO:0006644]	NA	NA	IPR001211;IPR016090;IPR033113;	NA	PTHR11716;	NA	NA	PS00118;	NA
Traes_7AS_BA8DB153D.1	169	-28.11	169	-28.11	NA	protein_coding	-	Uncharacterized protein	unreviewed	integral component of membrane [GO:0016021]; nitrate transport [GO:0015706]	GO:0016021; GO:0015706	integral component of membrane [GO:0016021]	W5HHS5_WHEAT	NA	Traes_7AS_BA8DB153D.1;	Triticum aestivum (Wheat)	nitrate transport [GO:0015706]	NA	NA	IPR020846;	NA	NA	NA	NA	PS50850;	NA
Traes_7BL_27009DE7F.2	286	-34.37	145	-18.64	NA	protein_coding	+	Uncharacterized protein	unreviewed	ribosome [GO:0005840]; structural constituent of ribosome [GO:0003735]; translation [GO:0006412]	GO:0005840; GO:0003735; GO:0006412	ribosome [GO:0005840]	W5HL20_WHEAT	structural constituent of ribosome [GO:0003735]	Traes_7BL_27009DE7F.2;	Triticum aestivum (Wheat)	translation [GO:0006412]	NA	NA	IPR001141;	NA	NA	NA	NA	NA	NA
Traes_7BL_656548252.1	156	-23.27	156	-23.27	NA	protein_coding	-	Uncharacterized protein	unreviewed	NA	NA	NA	W5HMS8_WHEAT	NA	Traes_7BL_656548252.1;	Triticum aestivum (Wheat)	NA	NA	NA	NA	NA	NA	NA	NA	NA	NA
Traes_7BS_3648891F6.2	160	-23.33	160	-23.33	NA	protein_coding	+	DNA topoisomerase (EC 5.99.1.2)	unreviewed	integral component of membrane [GO:0016021]; DNA binding [GO:0003677]; DNA topoisomerase type I activity [GO:0003917]; DNA topological change [GO:0006265]	GO:0003677; GO:0003917; GO:0006265; GO:0016021	integral component of membrane [GO:0016021]	W5HTD1_WHEAT	DNA binding [GO:0003677]; DNA topoisomerase type I activity [GO:0003917]	Traes_7BS_3648891F6.2;	Triticum aestivum (Wheat)	DNA topological change [GO:0006265]	NA	NA	IPR000380;IPR003601;IPR023406;IPR013497;IPR013824;IPR013825;IPR023405;IPR003602;IPR005733;IPR006171;	NA	PTHR11390;	PF01131;PF01751;	TIGR01051;	PS00396;PS50880;	NA
Traes_7BS_3EB5B22B0.2	161	-26.26	161	-26.26	NA	protein_coding	+	Uncharacterized protein	unreviewed	zinc ion binding [GO:0008270]	GO:0008270	NA	W5HTH3_WHEAT	zinc ion binding [GO:0008270]	Traes_7BS_3EB5B22B0.2;	Triticum aestivum (Wheat)	NA	NA	NA	IPR032867;IPR002885;IPR011990;	NA	NA	PF14432;PF01535;PF13041;PF13812;	TIGR00756;	PS51375;	NA
Traes_7BS_EDB4532D1.2	157	-25.81	157	-25.81	NA	protein_coding	-	Uncharacterized protein	unreviewed	ATP binding [GO:0005524]; protein kinase activity [GO:0004672]	GO:0005524; GO:0004672	NA	A0A096UVU8_WHEAT	ATP binding [GO:0005524]; protein kinase activity [GO:0004672]	Traes_7BS_EDB4532D1.2;	Triticum aestivum (Wheat)	NA	NA	NA	IPR011009;IPR000719;IPR001245;	NA	NA	PF07714;	NA	PS50011;	NA
Traes_7DL_629F743B4.1	157	-22.58	157	-22.58	NA	protein_coding	-	Uncharacterized protein	unreviewed	aspartic-type endopeptidase activity [GO:0004190]	GO:0004190	NA	W5I031_WHEAT	aspartic-type endopeptidase activity [GO:0004190]	Traes_7DL_629F743B4.1;	Triticum aestivum (Wheat)	NA	NA	NA	IPR001461;IPR021109;IPR032861;	NA	PTHR13683;	PF14543;	NA	NA	NA
Traes_7DL_75D5AD718.2	292	-41.21	150	-20.68	NA	protein_coding	-	Uncharacterized protein	unreviewed	NA	NA	NA	W5I0P0_WHEAT	NA	Traes_7DL_75D5AD718.2;	Triticum aestivum (Wheat)	NA	NA	NA	NA	NA	NA	NA	NA	NA	NA
Traes_7DL_806E4512D.1	162	-28.23	162	-28.23	NA	protein_coding	+	Uncharacterized protein	unreviewed	extracellular region [GO:0005576]; calcium ion binding [GO:0005509]; phospholipase A2 activity [GO:0004623]; lipid catabolic process [GO:0016042]; phospholipid metabolic process [GO:0006644]	GO:0005509; GO:0005576; GO:0016042; GO:0004623; GO:0006644	extracellular region [GO:0005576]	W5I112_WHEAT	calcium ion binding [GO:0005509]; phospholipase A2 activity [GO:0004623]	Traes_7DL_806E4512D.1;	Triticum aestivum (Wheat)	lipid catabolic process [GO:0016042]; phospholipid metabolic process [GO:0006644]	NA	NA	IPR001211;IPR016090;IPR033113;	NA	PTHR11716;	NA	NA	PS00118;	NA
Traes_7DL_8C38F134B.1	166	-27.55	166	-27.55	NA	protein_coding	-	Uncharacterized protein	unreviewed	integral component of membrane [GO:0016021]; ATP binding [GO:0005524]; protein kinase activity [GO:0004672]	GO:0005524; GO:0016021; GO:0004672	integral component of membrane [GO:0016021]	W5I1C7_WHEAT	ATP binding [GO:0005524]; protein kinase activity [GO:0004672]	Traes_7DL_8C38F134B.1;	Triticum aestivum (Wheat)	NA	NA	NA	IPR013320;IPR011009;IPR032675;IPR001611;IPR013210;IPR000719;IPR001245;	NA	NA	PF13855;PF08263;PF07714;	NA	PS50011;	NA
Traes_7DL_C681F3459.1	162	-30.26	162	-30.26	NA	protein_coding	-	Uncharacterized protein	unreviewed	NA	NA	NA	W5I350_WHEAT	NA	Traes_7DL_C681F3459.1;	Triticum aestivum (Wheat)	NA	NA	NA	NA	NA	NA	NA	NA	NA	NA
Traes_7DL_F6AEFEDA5.2	306	-48.62	156	-24.34	NA	protein_coding	-	Uncharacterized protein	unreviewed	ribosome [GO:0005840]; structural constituent of ribosome [GO:0003735]; translation [GO:0006412]	GO:0005840; GO:0003735; GO:0006412	ribosome [GO:0005840]	W5I4K5_WHEAT	structural constituent of ribosome [GO:0003735]	Traes_7DL_F6AEFEDA5.2;	Triticum aestivum (Wheat)	translation [GO:0006412]	NA	NA	IPR000592;IPR023407;IPR011332;	NA	PTHR11594;	PF01667;	NA	NA	NA
Traes_7DS_99F81B486.1	157	-25.81	157	-25.81	NA	protein_coding	-	Uncharacterized protein	unreviewed	ATP binding [GO:0005524]; protein kinase activity [GO:0004672]	GO:0005524; GO:0004672	NA	W5I9C7_WHEAT	ATP binding [GO:0005524]; protein kinase activity [GO:0004672]	Traes_7DS_99F81B486.1;	Triticum aestivum (Wheat)	NA	NA	NA	IPR011009;IPR000719;IPR001245;	NA	NA	PF07714;	NA	PS50011;	NA
Traes_1AL_479B78FFC.2	164	-27.3	164	-27.3	NA	protein_coding	-	Uncharacterized protein	unreviewed	NA	NA	NA	W4ZNT5_WHEAT	NA	Traes_1AL_479B78FFC.2;	Triticum aestivum (Wheat)	NA	NA	NA	IPR021099;	NA	NA	PF11955;	NA	NA	NA
Traes_1AL_C3AE6B128.1	287	-32.75	146	-18.31	NA	protein_coding	+	Uncharacterized protein	unreviewed	nucleus [GO:0005634]; DNA binding [GO:0003677]; transcription factor activity, sequence-specific DNA binding [GO:0003700]; transcription, DNA-templated [GO:0006351]	GO:0003677; GO:0005634; GO:0003700; GO:0006351	nucleus [GO:0005634]	W4ZSL5_WHEAT	DNA binding [GO:0003677]; transcription factor activity, sequence-specific DNA binding [GO:0003700]	Traes_1AL_C3AE6B128.1;	Triticum aestivum (Wheat)	transcription, DNA-templated [GO:0006351]	NA	NA	IPR001471;IPR016177;	NA	NA	NA	NA	PS51032;	NA
Traes_1AL_D997AAC66.1	161	-28.98	161	-28.98	NA	protein_coding	+	Uncharacterized protein	unreviewed	transferase activity, transferring hexosyl groups [GO:0016758]	GO:0016758	NA	W4ZTA7_WHEAT	transferase activity, transferring hexosyl groups [GO:0016758]	Traes_1AL_D997AAC66.1;	Triticum aestivum (Wheat)	NA	NA	NA	IPR002213;	NA	PTHR11926;	NA	NA	NA	NA
Traes_1BL_A58B7DF14.2	280	-35.76	140	-19.54	NA	protein_coding	+	Uncharacterized protein	unreviewed	ADP binding [GO:0043531]	GO:0043531	NA	W5A4S5_WHEAT	ADP binding [GO:0043531]	Traes_1BL_A58B7DF14.2;	Triticum aestivum (Wheat)	NA	NA	NA	IPR032675;IPR002182;IPR027417;	NA	NA	PF00931;	NA	NA	NA
Traes_1BS_2B0797203.2	288	-29.16	147	-15.97	NA	protein_coding	-	Uncharacterized protein	unreviewed	NA	NA	NA	W5A8H3_WHEAT	NA	Traes_1BS_2B0797203.2;	Triticum aestivum (Wheat)	NA	NA	NA	NA	NA	NA	NA	NA	NA	NA
Traes_2BL_8495512BD1.5	156	-24.41	156	-24.41	NA	protein_coding	-	Uncharacterized protein	unreviewed	serine-type endopeptidase activity [GO:0004252]	GO:0004252	NA	W5BC21_WHEAT	serine-type endopeptidase activity [GO:0004252]	Traes_2BL_8495512BD1.5;	Triticum aestivum (Wheat)	NA	NA	NA	IPR003137;IPR000209;IPR023828;IPR015500;IPR010259;	NA	PTHR10795;	PF05922;PF02225;PF00082;	NA	PS00138;	NA
Traes_2BL_CEC7F2D7B.1	159	-23.12	159	-23.12	Isocitrate/isopropylmalate dehydrogenase family protein [Source:Projected from Arabidopsis thaliana (AT5G14590) TAIR;Acc:AT5G14590]	protein_coding	-	Isocitrate dehydrogenase [NADP] (EC 1.1.1.42)	unreviewed	isocitrate dehydrogenase (NADP+) activity [GO:0004450]; magnesium ion binding [GO:0000287]; NAD binding [GO:0051287]; isocitrate metabolic process [GO:0006102]; tricarboxylic acid cycle [GO:0006099]	GO:0051287; GO:0004450; GO:0006102; GO:0000287; GO:0006099	NA	W5BFI3_WHEAT	isocitrate dehydrogenase (NADP+) activity [GO:0004450]; magnesium ion binding [GO:0000287]; NAD binding [GO:0051287]	Traes_2BL_CEC7F2D7B.1;	Triticum aestivum (Wheat)	isocitrate metabolic process [GO:0006102]; tricarboxylic acid cycle [GO:0006099]	NA	NA	IPR019818;IPR004790;IPR024084;	NA	PTHR11822;	PF00180;	TIGR00127;	PS00470;	NA
Traes_2BS_3B65D4EE0.2	281	-33.23	141	-19.46	NA	protein_coding	+	Uncharacterized protein	unreviewed	NA	NA	NA	W5BJH3_WHEAT	NA	Traes_2BS_3B65D4EE0.2;	Triticum aestivum (Wheat)	NA	NA	NA	IPR023566;IPR007321;	NA	PTHR10516;	PF04195;	NA	NA	NA
Traes_2DL_669FB4ED1.1	157	-23.07	157	-23.07	NA	protein_coding	+	DNA-directed RNA polymerase (EC 2.7.7.6)	unreviewed	DNA binding [GO:0003677]; DNA-directed RNA polymerase activity [GO:0003899]; transcription, DNA-templated [GO:0006351]	GO:0003677; GO:0003899; GO:0006351	NA	W5BVE3_WHEAT	DNA binding [GO:0003677]; DNA-directed RNA polymerase activity [GO:0003899]	Traes_2DL_669FB4ED1.1;	Triticum aestivum (Wheat)	transcription, DNA-templated [GO:0006351]	NA	NA	IPR000722;IPR006592;IPR007080;IPR007066;IPR007083;IPR007081;IPR007075;IPR007073;	NA	NA	PF04997;PF00623;PF04983;PF05000;PF04998;PF04992;PF04990;	NA	NA	NA
Traes_2DL_D73690321.2	286	-49.41	145	-27.09	NA	protein_coding	-	Uncharacterized protein	unreviewed	NA	NA	NA	A0A096UN91_WHEAT	NA	Traes_2DL_D73690321.2;	Triticum aestivum (Wheat)	NA	NA	NA	IPR002885;	NA	NA	PF13041;	TIGR00756;	PS51375;	NA
Traes_3AL_0B9758BF6.1	285	-34.47	145	-17.52	NA	protein_coding	+	Uncharacterized protein	unreviewed	transferase activity, transferring hexosyl groups [GO:0016758]	GO:0016758	NA	W5CAG4_WHEAT	transferase activity, transferring hexosyl groups [GO:0016758]	Traes_3AL_0B9758BF6.1;	Triticum aestivum (Wheat)	NA	NA	NA	IPR002213;	NA	PTHR11926;	NA	NA	NA	NA
Traes_3AL_361D40689.2	586	-79.28	152	-22.45	NA	protein_coding	-	Uncharacterized protein	unreviewed	ATP binding [GO:0005524]; protein serine/threonine kinase activity [GO:0004674]	GO:0005524; GO:0004674	NA	W5CBV0_WHEAT	ATP binding [GO:0005524]; protein serine/threonine kinase activity [GO:0004674]	Traes_3AL_361D40689.2;	Triticum aestivum (Wheat)	NA	NA	NA	IPR011009;IPR000719;IPR017441;IPR008271;	NA	NA	PF00069;	NA	PS00107;PS50011;PS00108;	NA
Traes_3AS_2091C5215.1	161	-24.2	161	-24.2	NA	protein_coding	-	Uncharacterized protein	unreviewed	integral component of membrane [GO:0016021]	GO:0016021	integral component of membrane [GO:0016021]	W5CJ50_WHEAT	NA	Traes_3AS_2091C5215.1;	Triticum aestivum (Wheat)	NA	NA	NA	IPR025461;	NA	NA	PF14108;	NA	NA	NA
Traes_3DL_DE73A8811.5	156	-27.68	156	-27.68	NA	protein_coding	-	Uncharacterized protein	unreviewed	NA	NA	NA	W5DE91_WHEAT	NA	Traes_3DL_DE73A8811.5;	Triticum aestivum (Wheat)	NA	NA	NA	IPR002902;	NA	NA	PF01657;	NA	PS51473;	NA
Traes_4AL_8686945E2.2	157	-22.43	157	-22.43	NA	protein_coding	+	Uncharacterized protein	unreviewed	NA	NA	NA	W5DR08_WHEAT	NA	Traes_4AL_8686945E2.2;	Triticum aestivum (Wheat)	NA	NA	NA	IPR018962;	NA	NA	PF09353;	NA	NA	NA
Traes_4AL_C42E5332E.1	157	-23.45	157	-23.45	NA	protein_coding	+	Uncharacterized protein	unreviewed	NA	NA	NA	W5DTD8_WHEAT	NA	Traes_4AL_C42E5332E.1;	Triticum aestivum (Wheat)	NA	NA	NA	IPR028144;	NA	NA	PF12734;	NA	NA	NA
Traes_4AS_BC512CC36.1	284	-33.11	144	-18.14	NA	protein_coding	+	Uncharacterized protein	unreviewed	NA	NA	NA	W5DZI4_WHEAT	NA	Traes_4AS_BC512CC36.1;	Triticum aestivum (Wheat)	NA	NA	NA	NA	NA	NA	NA	NA	NA	NA
Traes_4BL_02A0E48EF.2	284	-36.45	144	-20.31	NA	protein_coding	+	Uncharacterized protein	unreviewed	NA	NA	NA	W5E0Z5_WHEAT	NA	Traes_4BL_02A0E48EF.2;	Triticum aestivum (Wheat)	NA	NA	NA	IPR033008;IPR000717;IPR019585;IPR011991;	NA	PTHR14145:SF2;	PF01399;PF10602;	NA	NA	NA
Traes_4BL_D47A234C9.1	162	-28.92	162	-28.92	NA	protein_coding	-	Uncharacterized protein	unreviewed	integral component of membrane [GO:0016021]; heme binding [GO:0020037]; iron ion binding [GO:0005506]; monooxygenase activity [GO:0004497]; oxidoreductase activity, acting on paired donors, with incorporation or reduction of molecular oxygen [GO:0016705]	GO:0020037; GO:0016021; GO:0005506; GO:0004497; GO:0016705	integral component of membrane [GO:0016021]	W5E7F9_WHEAT	heme binding [GO:0020037]; iron ion binding [GO:0005506]; monooxygenase activity [GO:0004497]; oxidoreductase activity, acting on paired donors, with incorporation or reduction of molecular oxygen [GO:0016705]	Traes_4BL_D47A234C9.1;	Triticum aestivum (Wheat)	NA	NA	NA	IPR001128;IPR002401;	NA	NA	PF00067;	NA	NA	NA
Traes_4BS_1F5F988C7.1	164	-26.62	164	-26.62	NA	protein_coding	-	Uncharacterized protein	unreviewed	nucleus [GO:0005634]; DNA endoreduplication [GO:0042023]; mitotic cell cycle [GO:0000278]; negative regulation of cyclin-dependent protein serine/threonine kinase activity [GO:0045736]; stomatal lineage progression [GO:0010440]	GO:0042023; GO:0000278; GO:0045736; GO:0005634; GO:0010440	nucleus [GO:0005634]	W5E9I8_WHEAT	NA	Traes_4BS_1F5F988C7.1;	Triticum aestivum (Wheat)	DNA endoreduplication [GO:0042023]; mitotic cell cycle [GO:0000278]; negative regulation of cyclin-dependent protein serine/threonine kinase activity [GO:0045736]; stomatal lineage progression [GO:0010440]	NA	NA	IPR013763;IPR004367;IPR006671;	NA	NA	PF02984;PF00134;	NA	NA	NA
Traes_4BS_2EA81743E1.2	301	-38	152	-20.2	NA	protein_coding	-	Uncharacterized protein	unreviewed	NA	NA	NA	W5E9X1_WHEAT	NA	Traes_4BS_2EA81743E1.2;	Triticum aestivum (Wheat)	NA	NA	NA	IPR005202;	NA	NA	PF03514;	NA	PS50985;	NA
Traes_4BS_57C731C4D.2	438	-63.02	150	-24.06	NA	protein_coding	-	Uncharacterized protein	unreviewed	ATP binding [GO:0005524]; protein kinase activity [GO:0004672]	GO:0005524; GO:0004672	NA	W5EAW2_WHEAT	ATP binding [GO:0005524]; protein kinase activity [GO:0004672]	Traes_4BS_57C731C4D.2;	Triticum aestivum (Wheat)	NA	NA	NA	IPR011009;IPR000719;IPR017441;IPR002290;IPR008271;	NA	NA	PF00069;	NA	PS00107;PS50011;PS00108;	NA
Traes_4DS_9B2B7A2AD.2	287	-44.67	145	-26.77	NA	protein_coding	-	HVA22-like protein	unreviewed	integral component of membrane [GO:0016021]	GO:0016021	integral component of membrane [GO:0016021]	W5ERX9_WHEAT	NA	Traes_4DS_9B2B7A2AD.2;	Triticum aestivum (Wheat)	NA	NA	NA	IPR004345;	NA	PTHR12300;	PF03134;	NA	NA	NA
Traes_5AL_C9F751670.2	171	-33.31	171	-33.31	NA	protein_coding	+	Uncharacterized protein	unreviewed	ADP binding [GO:0043531]	GO:0043531	NA	W5F1D4_WHEAT	ADP binding [GO:0043531]	Traes_5AL_C9F751670.2;	Triticum aestivum (Wheat)	NA	NA	NA	IPR032675;IPR002182;IPR027417;	NA	NA	PF00931;	NA	NA	NA
Traes_5BL_076531EDE.1	160	-23.52	160	-23.52	NA	protein_coding	+	Uncharacterized protein	unreviewed	integral component of membrane [GO:0016021]	GO:0016021	integral component of membrane [GO:0016021]	W5F734_WHEAT	NA	Traes_5BL_076531EDE.1;	Triticum aestivum (Wheat)	NA	NA	NA	IPR020846;IPR010658;	NA	NA	PF06813;	NA	NA	NA
Traes_5BL_2D977C074.2	294	-37.15	149	-19.72	NA	protein_coding	+	Uncharacterized protein	unreviewed	NA	NA	NA	W5F989_WHEAT	NA	Traes_5BL_2D977C074.2;	Triticum aestivum (Wheat)	NA	NA	NA	IPR005516;	NA	NA	PF03763;	NA	NA	NA
Traes_5BL_5FE09CFB2.2	286	-49.12	143	-24.56	NA	protein_coding	+	Uncharacterized protein	unreviewed	Cdc73/Paf1 complex [GO:0016593]; histone modification [GO:0016570]; transcription elongation from RNA polymerase II promoter [GO:0006368]	GO:0016593; GO:0016570; GO:0006368	Cdc73/Paf1 complex [GO:0016593]	W5FC39_WHEAT	NA	Traes_5BL_5FE09CFB2.2;	Triticum aestivum (Wheat)	histone modification [GO:0016570]; transcription elongation from RNA polymerase II promoter [GO:0006368]	NA	NA	IPR007149;	NA	NA	PF04004;	NA	NA	NA
Traes_5BL_E17023FD1.2	158	-25.04	158	-25.04	NA	protein_coding	-	Uncharacterized protein	unreviewed	zinc ion binding [GO:0008270]	GO:0008270	NA	W5FJB2_WHEAT	zinc ion binding [GO:0008270]	Traes_5BL_E17023FD1.2;	Triticum aestivum (Wheat)	NA	NA	NA	IPR019786;IPR011011;IPR001965;IPR013083;	NA	NA	NA	NA	PS01359;	NA
Traes_5DL_3342BA048.1	157	-23.76	157	-23.76	NA	protein_coding	+	Uncharacterized protein	unreviewed	integral component of membrane [GO:0016021]	GO:0016021	integral component of membrane [GO:0016021]	W5FRY7_WHEAT	NA	Traes_5DL_3342BA048.1;	Triticum aestivum (Wheat)	NA	NA	NA	IPR020846;IPR010658;	NA	NA	PF06813;	NA	NA	NA
Traes_5DL_B45396EC4.1	157	-20.36	157	-20.36	NA	protein_coding	-	Uncharacterized protein	unreviewed	integral component of membrane [GO:0016021]; hydrolase activity [GO:0016787]	GO:0016787; GO:0016021	integral component of membrane [GO:0016021]	W5FXR1_WHEAT	hydrolase activity [GO:0016787]	Traes_5DL_B45396EC4.1;	Triticum aestivum (Wheat)	NA	NA	NA	IPR004963;	NA	PTHR21562;	PF03283;	NA	NA	NA
Traes_5DS_B58E43114.1	157	-23.38	157	-23.38	UDP-Glycosyltransferase superfamily protein [Source:Projected from Arabidopsis thaliana (AT2G40190) TAIR;Acc:AT2G40190]	protein_coding	+	Uncharacterized protein	unreviewed	oligosaccharide-lipid intermediate biosynthetic process [GO:0006490]; plant-type cell wall biogenesis [GO:0009832]; protein N-linked glycosylation [GO:0006487]; response to abscisic acid [GO:0009737]; response to osmotic stress [GO:0006970]	GO:0006490; GO:0009832; GO:0006487; GO:0009737; GO:0006970	NA	W5G3S8_WHEAT	NA	Traes_5DS_B58E43114.1;	Triticum aestivum (Wheat)	oligosaccharide-lipid intermediate biosynthetic process [GO:0006490]; plant-type cell wall biogenesis [GO:0009832]; protein N-linked glycosylation [GO:0006487]; response to abscisic acid [GO:0009737]; response to osmotic stress [GO:0006970]	NA	NA	IPR031814;IPR001296;	NA	NA	PF15924;PF00534;	NA	NA	NA
Traes_5DS_F3A47B8A81.1	283	-33.28	143	-18.03	Tetratricopeptide repeat (TPR)-like superfamily protein [Source:Projected from Arabidopsis thaliana (AT2G33680) TAIR;Acc:AT2G33680]	protein_coding	-	Uncharacterized protein	unreviewed	zinc ion binding [GO:0008270]	GO:0008270	NA	W5G4R1_WHEAT	zinc ion binding [GO:0008270]	Traes_5DS_F3A47B8A81.1;	Triticum aestivum (Wheat)	NA	NA	NA	IPR032867;IPR002885;IPR011990;	NA	NA	PF14432;PF01535;PF13041;	TIGR00756;	PS51375;	NA
Traes_6AL_0162574F8.2	158	-23.52	158	-23.52	NA	protein_coding	-	Uncharacterized protein	unreviewed	NA	NA	NA	W5G4X7_WHEAT	NA	Traes_6AL_0162574F8.2;	Triticum aestivum (Wheat)	NA	NA	NA	NA	NA	NA	NA	NA	NA	NA
Traes_6AL_0DD6A624F.2	170	-26.17	170	-26.17	NA	protein_coding	-	Uncharacterized protein	unreviewed	NA	NA	NA	W5G589_WHEAT	NA	Traes_6AL_0DD6A624F.2;	Triticum aestivum (Wheat)	NA	NA	NA	NA	NA	NA	NA	NA	NA	NA
Traes_6AL_5C0D9A49D.1	157	-21.99	157	-21.99	NA	protein_coding	+	NA	NA	NA	NA	NA	NA	NA	NA	NA	NA	NA	NA	NA	NA	NA	NA	NA	NA	NA
Traes_6AS_8119B6846.1	162	-21.23	162	-21.23	pumilio 23 [Source:Projected from Arabidopsis thaliana (AT1G72320) TAIR;Acc:AT1G72320]	protein_coding	+	Uncharacterized protein	unreviewed	RNA binding [GO:0003723]; auxin homeostasis [GO:0010252]	GO:0003723; GO:0010252	NA	W5GEJ8_WHEAT	RNA binding [GO:0003723]	Traes_6AS_8119B6846.1;	Triticum aestivum (Wheat)	auxin homeostasis [GO:0010252]	NA	NA	IPR011989;IPR016024;IPR001313;	NA	NA	NA	NA	PS50302;	NA
Traes_6AS_EB590F732.1	446	-64.54	156	-23.88	NA	protein_coding	+	Uncharacterized protein	unreviewed	integral component of membrane [GO:0016021]; ATP binding [GO:0005524]; ATPase activity [GO:0016887]	GO:0005524; GO:0016887; GO:0016021	integral component of membrane [GO:0016021]	W5GGZ7_WHEAT	ATPase activity [GO:0016887]; ATP binding [GO:0005524]	Traes_6AS_EB590F732.1;	Triticum aestivum (Wheat)	NA	NA	NA	IPR003593;IPR013525;IPR003439;IPR017871;IPR027417;	NA	NA	PF01061;PF00005;	NA	PS00211;PS50893;	NA
Traes_6BS_4266A0900.2	158	-20.94	158	-20.94	NA	protein_coding	+	Uncharacterized protein	unreviewed	zinc ion binding [GO:0008270]; DNA-templated transcription, initiation [GO:0006352]; regulation of transcription, DNA-templated [GO:0006355]	GO:0006352; GO:0006355; GO:0008270	NA	A0A096UUC0_WHEAT	zinc ion binding [GO:0008270]	Traes_6BS_4266A0900.2;	Triticum aestivum (Wheat)	DNA-templated transcription, initiation [GO:0006352]; regulation of transcription, DNA-templated [GO:0006355]	NA	NA	IPR000812;	NA	PTHR11618;	NA	NA	NA	NA
Traes_6DL_C344029BF.2	158	-23.07	158	-23.07	NA	protein_coding	+	Uncharacterized protein	unreviewed	integral component of membrane [GO:0016021]	GO:0016021	integral component of membrane [GO:0016021]	W5GZD6_WHEAT	NA	Traes_6DL_C344029BF.2;	Triticum aestivum (Wheat)	NA	NA	NA	IPR013057;	NA	NA	PF01490;	NA	NA	NA
Traes_7AL_66EE5D052.1	280	-39.55	140	-19.78	NA	protein_coding	+	Uncharacterized protein	unreviewed	NA	NA	NA	W5H8I4_WHEAT	NA	Traes_7AL_66EE5D052.1;	Triticum aestivum (Wheat)	NA	NA	NA	IPR032675;	NA	NA	NA	NA	NA	NA
Traes_7AL_9C254639D.2	160	-20.71	160	-20.71	NA	protein_coding	-	Uncharacterized protein	unreviewed	NA	NA	NA	W5H9S9_WHEAT	NA	Traes_7AL_9C254639D.2;	Triticum aestivum (Wheat)	NA	NA	NA	NA	NA	NA	NA	NA	NA	NA
Traes_7BL_10236BE2B.3	163	-23.99	163	-23.99	NA	protein_coding	-	Uncharacterized protein	unreviewed	NA	NA	NA	W5HKF5_WHEAT	NA	Traes_7BL_10236BE2B.3;	Triticum aestivum (Wheat)	NA	NA	NA	NA	NA	NA	NA	NA	NA	NA
Traes_7BL_F45C15FA2.1	282	-41	141	-20.95	NA	protein_coding	+	Uncharacterized protein	unreviewed	NA	NA	NA	W5HRZ5_WHEAT	NA	Traes_7BL_F45C15FA2.1;	Triticum aestivum (Wheat)	NA	NA	NA	IPR009071;	NA	NA	PF00505;	NA	PS50118;	NA
Traes_7DL_DEA8651C2.1	286	-39.53	143	-22.57	NA	protein_coding	-	Uncharacterized protein	unreviewed	transferase activity, transferring hexosyl groups [GO:0016758]	GO:0016758	NA	W5I3U7_WHEAT	transferase activity, transferring hexosyl groups [GO:0016758]	Traes_7DL_DEA8651C2.1;	Triticum aestivum (Wheat)	NA	NA	NA	IPR002213;	NA	PTHR11926;	NA	NA	NA	NA
Traes_7DL_EF5E54AAB.1	300	-41.71	151	-22.86	NA	protein_coding	-	Uncharacterized protein	unreviewed	NA	NA	NA	W5I4B5_WHEAT	NA	Traes_7DL_EF5E54AAB.1;	Triticum aestivum (Wheat)	NA	NA	NA	NA	NA	NA	NA	NA	NA	NA
Traes_7DL_F849918EA.2	158	-21.53	158	-21.53	NA	protein_coding	-	Uncharacterized protein	unreviewed	sequence-specific DNA binding [GO:0043565]; transcription factor activity, sequence-specific DNA binding [GO:0003700]	GO:0043565; GO:0003700	NA	A0A096UW49_WHEAT	sequence-specific DNA binding [GO:0043565]; transcription factor activity, sequence-specific DNA binding [GO:0003700]	Traes_7DL_F849918EA.2;	Triticum aestivum (Wheat)	NA	NA	NA	IPR003657;	NA	NA	PF03106;	NA	PS50811;	NA
Traes_7DS_3FFF1E5B2.2	285	-37.86	143	-21.03	NA	protein_coding	-	Uncharacterized protein	unreviewed	integral component of membrane [GO:0016021]; ATP binding [GO:0005524]; protein serine/threonine kinase activity [GO:0004674]	GO:0005524; GO:0016021; GO:0004674	integral component of membrane [GO:0016021]	W5I6L4_WHEAT	ATP binding [GO:0005524]; protein serine/threonine kinase activity [GO:0004674]	Traes_7DS_3FFF1E5B2.2;	Triticum aestivum (Wheat)	NA	NA	NA	IPR013320;IPR011009;IPR000719;IPR017441;IPR008271;	NA	NA	PF00069;	NA	PS00107;PS50011;PS00108;	NA
Traes_1AL_3F8AD9D48.2	306	-44.86	157	-23.31	FKBP-like peptidyl-prolyl cis-trans isomerase family protein [Source:Projected from Arabidopsis thaliana (AT3G55520) TAIR;Acc:AT3G55520]	protein_coding	+	Peptidyl-prolyl cis-trans isomerase	unreviewed	peptidyl-prolyl cis-trans isomerase activity [GO:0003755]; protein folding [GO:0006457]	GO:0003755; GO:0006457	NA	W4ZNI4_WHEAT	peptidyl-prolyl cis-trans isomerase activity [GO:0003755]	Traes_1AL_3F8AD9D48.2;	Triticum aestivum (Wheat)	protein folding [GO:0006457]	NA	NA	IPR023566;IPR001179;	NA	PTHR10516;	PF00254;	NA	PS50059;	NA
Traes_1AL_5ED15E311.2	168	-27.66	168	-27.66	NA	protein_coding	-	Uncharacterized protein	unreviewed	NA	NA	NA	W4ZPL4_WHEAT	NA	Traes_1AL_5ED15E311.2;	Triticum aestivum (Wheat)	NA	NA	NA	NA	NA	NA	NA	NA	NA	NA
Traes_1AL_834747574.1	164	-26.52	164	-26.52	NA	protein_coding	-	Uncharacterized protein	unreviewed	photosystem II assembly [GO:0010207]	GO:0010207	NA	W4ZQM1_WHEAT	NA	Traes_1AL_834747574.1;	Triticum aestivum (Wheat)	photosystem II assembly [GO:0010207]	NA	NA	IPR021995;	NA	NA	PF12159;	NA	NA	NA
Traes_1AL_979039A13.1	161	-26.02	161	-26.02	NA	protein_coding	+	MLO-like protein	unreviewed	integral component of membrane [GO:0016021]; defense response [GO:0006952]; response to biotic stimulus [GO:0009607]	GO:0006952; GO:0016021; GO:0009607	integral component of membrane [GO:0016021]	W4ZR68_WHEAT	NA	Traes_1AL_979039A13.1;	Triticum aestivum (Wheat)	defense response [GO:0006952]; response to biotic stimulus [GO:0009607]	NA	NA	IPR004326;	NA	NA	PF03094;	NA	NA	NA
Traes_1AL_B4D55A0CE.3	157	-20.53	157	-20.53	NA	protein_coding	-	Uncharacterized protein	unreviewed	integral component of membrane [GO:0016021]	GO:0016021	integral component of membrane [GO:0016021]	W4ZS59_WHEAT	NA	Traes_1AL_B4D55A0CE.3;	Triticum aestivum (Wheat)	NA	NA	NA	NA	NA	NA	NA	NA	NA	NA
Traes_1AL_FC91B76B1.2	157	-23.82	157	-23.82	NA	protein_coding	-	Uncharacterized protein	unreviewed	NA	NA	NA	W4ZUF8_WHEAT	NA	Traes_1AL_FC91B76B1.2;	Triticum aestivum (Wheat)	NA	NA	NA	NA	NA	NA	NA	NA	NA	NA
Traes_1AS_539B5E5F2.1	284	-39	144	-20.39	NA	protein_coding	+	Uncharacterized protein	unreviewed	NA	NA	NA	W4ZW46_WHEAT	NA	Traes_1AS_539B5E5F2.1;	Triticum aestivum (Wheat)	NA	NA	NA	NA	NA	NA	NA	NA	NA	NA
Traes_1BL_2E59BB5AC.2	297	-35.41	153	-18.4	NA	protein_coding	+	Uncharacterized protein	unreviewed	NA	NA	NA	W5A0S3_WHEAT	NA	Traes_1BL_2E59BB5AC.2;	Triticum aestivum (Wheat)	NA	NA	NA	NA	NA	NA	NA	NA	NA	NA
Traes_1BL_54CD82AC3.1	163	-25.28	163	-25.28	NA	protein_coding	-	Uncharacterized protein	unreviewed	nucleus [GO:0005634]; DNA binding [GO:0003677]; regulation of transcription, DNA-templated [GO:0006355]; response to hormone [GO:0009725]	GO:0003677; GO:0005634; GO:0006355; GO:0009725	nucleus [GO:0005634]	W5A223_WHEAT	DNA binding [GO:0003677]	Traes_1BL_54CD82AC3.1;	Triticum aestivum (Wheat)	regulation of transcription, DNA-templated [GO:0006355]; response to hormone [GO:0009725]	NA	NA	IPR010525;IPR000270;	NA	NA	PF06507;	NA	PS51745;	NA
Traes_1BL_BBB75418D.2	284	-40.12	144	-23.87	NA	protein_coding	-	Uncharacterized protein	unreviewed	integral component of membrane [GO:0016021]; transport [GO:0006810]	GO:0016021; GO:0006810	integral component of membrane [GO:0016021]	W5A5H6_WHEAT	NA	Traes_1BL_BBB75418D.2;	Triticum aestivum (Wheat)	transport [GO:0006810]	NA	NA	IPR009262;	NA	NA	PF06027;	NA	NA	NA
Traes_1BL_EB52A2177.1	165	-25.71	165	-25.71	NA	protein_coding	-	Uncharacterized protein	unreviewed	catalytic activity [GO:0003824]	GO:0003824	NA	W5A720_WHEAT	catalytic activity [GO:0003824]	Traes_1BL_EB52A2177.1;	Triticum aestivum (Wheat)	NA	NA	NA	IPR001544;IPR018300;	NA	PTHR11825;	PF01063;	NA	PS00770;	NA
Traes_1BS_2F6DD776E.1	632	-94.91	158	-27.47	tubulin folding cofactor E / Pfifferling (PFI) [Source:Projected from Arabidopsis thaliana (AT1G71440) TAIR;Acc:AT1G71440]	protein_coding	+	Uncharacterized protein	unreviewed	NA	NA	NA	W5A8L2_WHEAT	NA	Traes_1BS_2F6DD776E.1;	Triticum aestivum (Wheat)	NA	NA	NA	IPR032675;IPR001611;IPR029071;	NA	NA	NA	NA	PS51450;	NA
Traes_1BS_663567AA7.1	169	-25.97	169	-25.97	NA	protein_coding	+	Uncharacterized protein	unreviewed	NA	NA	NA	W5A9G7_WHEAT	NA	Traes_1BS_663567AA7.1;	Triticum aestivum (Wheat)	NA	NA	NA	IPR007590;	NA	PTHR12111;	PF04502;	NA	NA	NA
Traes_1BS_6A8F5ADDD.2	156	-23.02	156	-23.02	NA	protein_coding	+	Uncharacterized protein	unreviewed	NA	NA	NA	W5A9J4_WHEAT	NA	Traes_1BS_6A8F5ADDD.2;	Triticum aestivum (Wheat)	NA	NA	NA	IPR013026;IPR011990;IPR019734;	NA	NA	PF13181;	NA	PS50005;PS50293;	NA
Traes_1BS_EF67E5A24.1	158	-25.58	158	-25.58	NA	protein_coding	-	Uncharacterized protein	unreviewed	sequence-specific DNA binding [GO:0043565]; transcription factor activity, sequence-specific DNA binding [GO:0003700]	GO:0043565; GO:0003700	NA	W5AC02_WHEAT	sequence-specific DNA binding [GO:0043565]; transcription factor activity, sequence-specific DNA binding [GO:0003700]	Traes_1BS_EF67E5A24.1;	Triticum aestivum (Wheat)	NA	NA	NA	IPR003657;	NA	NA	PF03106;	NA	PS50811;	NA
Traes_1DL_0BD5EDBC6.1	300	-40.76	151	-23.56	NA	protein_coding	+	Uncharacterized protein	unreviewed	NA	NA	NA	W5ACN0_WHEAT	NA	Traes_1DL_0BD5EDBC6.1;	Triticum aestivum (Wheat)	NA	NA	NA	IPR002885;	NA	NA	PF01535;PF13041;	TIGR00756;	PS51375;	NA
Traes_1DL_19271CD0B.1	167	-26.55	167	-26.55	NA	protein_coding	-	Uncharacterized protein	unreviewed	protein serine/threonine phosphatase activity [GO:0004722]	GO:0004722	NA	W5AD14_WHEAT	protein serine/threonine phosphatase activity [GO:0004722]	Traes_1DL_19271CD0B.1;	Triticum aestivum (Wheat)	NA	NA	NA	IPR015655;IPR001932;	NA	PTHR13832;	PF00481;	NA	PS51746;	NA
Traes_1DL_947C421B3.2	157	-23.31	157	-23.31	FKBP-like peptidyl-prolyl cis-trans isomerase family protein [Source:Projected from Arabidopsis thaliana (AT3G55520) TAIR;Acc:AT3G55520]	protein_coding	+	Peptidyl-prolyl cis-trans isomerase	unreviewed	peptidyl-prolyl cis-trans isomerase activity [GO:0003755]; protein folding [GO:0006457]	GO:0003755; GO:0006457	NA	W5AGW5_WHEAT	peptidyl-prolyl cis-trans isomerase activity [GO:0003755]	Traes_1DL_947C421B3.2;	Triticum aestivum (Wheat)	protein folding [GO:0006457]	NA	NA	IPR023566;IPR001179;	NA	PTHR10516;	PF00254;	NA	PS50059;	NA
Traes_1DL_B0C8FC11D1.2	316	-52.37	168	-27.38	NA	protein_coding	-	Uncharacterized protein	unreviewed	NA	NA	NA	W5AHP3_WHEAT	NA	Traes_1DL_B0C8FC11D1.2;	Triticum aestivum (Wheat)	NA	NA	NA	IPR000210;IPR002083;IPR011333;IPR008974;	NA	NA	PF00651;	NA	PS50097;PS50144;	NA
Traes_1DS_275C61002.2	295	-42.54	155	-26.83	NA	protein_coding	-	Uncharacterized protein	unreviewed	integral component of membrane [GO:0016021]	GO:0016021	integral component of membrane [GO:0016021]	W5AKJ3_WHEAT	NA	Traes_1DS_275C61002.2;	Triticum aestivum (Wheat)	NA	NA	NA	IPR021924;	NA	NA	PF12056;	NA	NA	NA
Traes_2AL_195410E97.1	166	-27.51	166	-27.51	NA	protein_coding	+	Uncharacterized protein	unreviewed	ubiquitinyl hydrolase activity [GO:0036459]; protein deubiquitination [GO:0016579]; ubiquitin-dependent protein catabolic process [GO:0006511]	GO:0016579; GO:0006511; GO:0036459	NA	W5APY0_WHEAT	ubiquitinyl hydrolase activity [GO:0036459]	Traes_2AL_195410E97.1;	Triticum aestivum (Wheat)	protein deubiquitination [GO:0016579]; ubiquitin-dependent protein catabolic process [GO:0006511]	NA	NA	IPR001394;IPR018200;IPR028889;	NA	NA	PF00443;	NA	PS00972;PS50235;	NA
Traes_2AL_40D982CC8.1	289	-39.67	148	-21.35	NA	protein_coding	+	Uncharacterized protein	unreviewed	catalytic activity [GO:0003824]	GO:0003824	NA	W5ARI9_WHEAT	catalytic activity [GO:0003824]	Traes_2AL_40D982CC8.1;	Triticum aestivum (Wheat)	NA	NA	NA	IPR000873;	NA	NA	PF00501;	NA	NA	NA
Traes_2AL_540202F1E.1	156	-22.37	156	-22.37	NA	protein_coding	-	Uncharacterized protein	unreviewed	NA	NA	NA	W5ASC8_WHEAT	NA	Traes_2AL_540202F1E.1;	Triticum aestivum (Wheat)	NA	NA	NA	IPR007587;	NA	PTHR12634;	NA	NA	NA	NA
Traes_2AL_A3A570F0C.1	297	-49.65	153	-26.58	calmodulin-related [Source:Projected from Arabidopsis thaliana (AT1G73440) TAIR;Acc:AT1G73440]	protein_coding	+	Uncharacterized protein	unreviewed	calcium ion binding [GO:0005509]	GO:0005509	NA	W5AVJ8_WHEAT	calcium ion binding [GO:0005509]	Traes_2AL_A3A570F0C.1;	Triticum aestivum (Wheat)	NA	NA	NA	IPR011992;IPR018247;IPR002048;IPR003903;	NA	NA	PF13499;	NA	PS00018;PS50222;PS50330;	NA
Traes_2AL_A621EC384.1	163	-26.32	163	-26.32	breast cancer associated RING 1 [Source:Projected from Arabidopsis thaliana (AT1G04020) TAIR;Acc:AT1G04020]	protein_coding	-	Uncharacterized protein	unreviewed	zinc ion binding [GO:0008270]; DNA repair [GO:0006281]	GO:0006281; GO:0008270	NA	W5AVM4_WHEAT	zinc ion binding [GO:0008270]	Traes_2AL_A621EC384.1;	Triticum aestivum (Wheat)	DNA repair [GO:0006281]	NA	NA	IPR031099;IPR001357;IPR001965;IPR001841;IPR013083;	NA	PTHR13763;	PF00533;	NA	PS50172;PS50089;	NA
Traes_2AL_DDC5BF7F8.2	160	-22.18	160	-22.18	NA	protein_coding	-	Uncharacterized protein	unreviewed	NA	NA	NA	W5AXR9_WHEAT	NA	Traes_2AL_DDC5BF7F8.2;	Triticum aestivum (Wheat)	NA	NA	NA	IPR014720;IPR004274;IPR023214;	NA	NA	PF00035;PF03031;	NA	PS50137;PS50969;	NA
Traes_2AS_106401B5B.1	156	-22.13	156	-22.13	NA	protein_coding	-	Uncharacterized protein	unreviewed	NA	NA	NA	W5AZJ4_WHEAT	NA	Traes_2AS_106401B5B.1;	Triticum aestivum (Wheat)	NA	NA	NA	IPR004314;IPR025521;	NA	NA	PF03080;PF14365;	NA	NA	NA
Traes_2AS_6AB3D73F7.1	156	-21.51	156	-21.51	NA	protein_coding	-	Peroxidase (EC 1.11.1.7)	unreviewed	extracellular region [GO:0005576]; heme binding [GO:0020037]; metal ion binding [GO:0046872]; peroxidase activity [GO:0004601]; hydrogen peroxide catabolic process [GO:0042744]; response to oxidative stress [GO:0006979]	GO:0005576; GO:0020037; GO:0042744; GO:0046872; GO:0004601; GO:0006979	extracellular region [GO:0005576]	W5B234_WHEAT	heme binding [GO:0020037]; metal ion binding [GO:0046872]; peroxidase activity [GO:0004601]	Traes_2AS_6AB3D73F7.1;	Triticum aestivum (Wheat)	hydrogen peroxide catabolic process [GO:0042744]; response to oxidative stress [GO:0006979]	NA	NA	IPR010255;IPR002016;IPR000823;IPR019794;IPR019793;	NA	NA	PF00141;	NA	PS00435;PS00436;PS50873;	NA
Traes_2AS_8393C8DCB.1	292	-39.29	152	-20.58	NA	protein_coding	-	Uncharacterized protein	unreviewed	integral component of membrane [GO:0016021]	GO:0016021	integral component of membrane [GO:0016021]	W5B2T9_WHEAT	NA	Traes_2AS_8393C8DCB.1;	Triticum aestivum (Wheat)	NA	NA	NA	IPR025846;IPR029962;	NA	PTHR32285;	PF14416;	NA	NA	NA
Traes_2AS_8B481894D.1	172	-30	172	-30	NA	protein_coding	-	Uncharacterized protein	unreviewed	NA	NA	NA	W5B307_WHEAT	NA	Traes_2AS_8B481894D.1;	Triticum aestivum (Wheat)	NA	NA	NA	IPR004182;	NA	NA	PF02893;	NA	NA	NA
Traes_2AS_8BC8B373D.1	161	-23.64	161	-23.64	NA	protein_coding	-	Uncharacterized protein	unreviewed	NA	NA	NA	W5B316_WHEAT	NA	Traes_2AS_8BC8B373D.1;	Triticum aestivum (Wheat)	NA	NA	NA	IPR016040;IPR008030;	NA	NA	PF05368;	NA	NA	NA
Traes_2AS_913212C56.2	161	-24.23	161	-24.23	NA	protein_coding	+	Uncharacterized protein	unreviewed	cytoplasm [GO:0005737]; acetyl-CoA:L-glutamate N-acetyltransferase activity [GO:0004042]; arginine biosynthetic process [GO:0006526]	GO:0004042; GO:0006526; GO:0005737	cytoplasm [GO:0005737]	W5B355_WHEAT	acetyl-CoA:L-glutamate N-acetyltransferase activity [GO:0004042]	Traes_2AS_913212C56.2;	Triticum aestivum (Wheat)	arginine biosynthetic process [GO:0006526]	NA	NA	IPR016181;IPR001048;IPR000182;IPR010167;	NA	NA	PF00696;PF13508;	TIGR01890;	PS51186;	NA
Traes_2AS_BEC52D89E.2	289	-36.93	146	-20.38	NA	protein_coding	+	Uncharacterized protein	unreviewed	ATP binding [GO:0005524]; ATPase activity [GO:0016887]	GO:0005524; GO:0016887	NA	W5B4D1_WHEAT	ATPase activity [GO:0016887]; ATP binding [GO:0005524]	Traes_2AS_BEC52D89E.2;	Triticum aestivum (Wheat)	NA	NA	NA	IPR003593;IPR003439;IPR017871;IPR027417;	NA	NA	PF00005;	NA	PS00211;PS50893;	NA
Traes_2AS_F129F751C.1	301	-44.58	154	-22.42	NA	protein_coding	+	Uncharacterized protein	unreviewed	integral component of membrane [GO:0016021]	GO:0016021	integral component of membrane [GO:0016021]	W5B5P5_WHEAT	NA	Traes_2AS_F129F751C.1;	Triticum aestivum (Wheat)	NA	NA	NA	NA	NA	NA	NA	NA	NA	NA
Traes_2BL_044626FCE.1	296	-37.69	148	-19.43	NA	protein_coding	+	Uncharacterized protein	unreviewed	methyltransferase activity [GO:0008168]; protein methylation [GO:0006479]	GO:0008168; GO:0006479	NA	W5B6A8_WHEAT	methyltransferase activity [GO:0008168]	Traes_2BL_044626FCE.1;	Triticum aestivum (Wheat)	protein methylation [GO:0006479]	NA	NA	IPR025799;IPR029063;	NA	PTHR11006;	NA	NA	PS51678;	NA
Traes_2BL_0B71CC07A.2	164	-26.95	164	-26.95	NA	protein_coding	-	Uncharacterized protein	unreviewed	integral component of membrane [GO:0016021]; ATP binding [GO:0005524]; protein kinase activity [GO:0004672]	GO:0005524; GO:0016021; GO:0004672	integral component of membrane [GO:0016021]	W5B6M5_WHEAT	ATP binding [GO:0005524]; protein kinase activity [GO:0004672]	Traes_2BL_0B71CC07A.2;	Triticum aestivum (Wheat)	NA	NA	NA	IPR011009;IPR032675;IPR001611;IPR013210;IPR000719;IPR001245;	NA	NA	PF00560;PF13855;PF08263;PF07714;	NA	PS50011;	NA
Traes_2BL_1BE5C9C71.1	310	-44.37	159	-22.88	NA	protein_coding	-	Uncharacterized protein	unreviewed	heme binding [GO:0020037]; iron ion binding [GO:0005506]; monooxygenase activity [GO:0004497]; oxidoreductase activity, acting on paired donors, with incorporation or reduction of molecular oxygen [GO:0016705]	GO:0020037; GO:0005506; GO:0004497; GO:0016705	NA	W5B7C8_WHEAT	heme binding [GO:0020037]; iron ion binding [GO:0005506]; monooxygenase activity [GO:0004497]; oxidoreductase activity, acting on paired donors, with incorporation or reduction of molecular oxygen [GO:0016705]	Traes_2BL_1BE5C9C71.1;	Triticum aestivum (Wheat)	NA	NA	NA	IPR001128;IPR002397;IPR017972;	NA	NA	PF00067;	NA	PS00086;	NA
Traes_2BL_260DF778A.1	169	-24.36	169	-24.36	NA	protein_coding	+	Uncharacterized protein	unreviewed	nucleus [GO:0005634]; DNA binding [GO:0003677]; regulation of transcription, DNA-templated [GO:0006355]; transcription, DNA-templated [GO:0006351]	GO:0003677; GO:0005634; GO:0006355; GO:0006351	nucleus [GO:0005634]	W5B7W4_WHEAT	DNA binding [GO:0003677]	Traes_2BL_260DF778A.1;	Triticum aestivum (Wheat)	regulation of transcription, DNA-templated [GO:0006355]; transcription, DNA-templated [GO:0006351]	NA	NA	IPR003441;	NA	NA	PF02365;	NA	PS51005;	NA
Traes_2BL_394473144.1	159	-25.84	159	-25.84	NA	protein_coding	-	Uncharacterized protein	unreviewed	cell proliferation [GO:0008283]; DNA methylation [GO:0006306]; DNA-dependent DNA replication [GO:0006261]; double-strand break repair via homologous recombination [GO:0000724]; gene silencing by RNA [GO:0031047]; histone H3-K9 methylation [GO:0051567]; leaf morphogenesis [GO:0009965]; mitotic cell cycle [GO:0000278]; pollen development [GO:0009555]; regulation of cell cycle [GO:0051726]; regulati…	GO:0006306; GO:0006261; GO:0008283; GO:0000724; GO:0031047; GO:0051567; GO:0009965; GO:0000278; GO:0009555; GO:0006275; GO:0051726; GO:0009934; GO:0016444	NA	A0A096UM68_WHEAT	NA	Traes_2BL_394473144.1;	Triticum aestivum (Wheat)	cell proliferation [GO:0008283]; DNA-dependent DNA replication [GO:0006261]; DNA methylation [GO:0006306]; double-strand break repair via homologous recombination [GO:0000724]; gene silencing by RNA [GO:0031047]; histone H3-K9 methylation [GO:0051567]; leaf morphogenesis [GO:0009965]; mitotic cell cycle [GO:0000278]; pollen development [GO:0009555]; regulation of cell cycle [GO:0051726]; regulati…	NA	NA	IPR031099;IPR001357;IPR013083;	NA	PTHR13763;	PF00533;	NA	PS50172;	NA
Traes_2BL_489B61DDC.1	159	-21.8	159	-21.8	N-acetyl-l-glutamate kinase [Source:Projected from Arabidopsis thaliana (AT3G57560) TAIR;Acc:AT3G57560]	protein_coding	-	Uncharacterized protein	unreviewed	chloroplast thylakoid [GO:0009534]; acetylglutamate kinase activity [GO:0003991]; arginine binding [GO:0034618]; arginine biosynthetic process via ornithine [GO:0042450]; proline biosynthetic process [GO:0006561]	GO:0003991; GO:0034618; GO:0042450; GO:0009534; GO:0006561	chloroplast thylakoid [GO:0009534]	W5B9G8_WHEAT	acetylglutamate kinase activity [GO:0003991]; arginine binding [GO:0034618]	Traes_2BL_489B61DDC.1;	Triticum aestivum (Wheat)	arginine biosynthetic process via ornithine [GO:0042450]; proline biosynthetic process [GO:0006561]	NA	NA	IPR004662;IPR001048;IPR001057;	NA	NA	PF00696;	TIGR00761;	NA	NA
Traes_2BL_5DEA439CE.1	157	-21.52	157	-21.52	NA	protein_coding	+	Uncharacterized protein	unreviewed	NA	NA	NA	W5BAC8_WHEAT	NA	Traes_2BL_5DEA439CE.1;	Triticum aestivum (Wheat)	NA	NA	NA	IPR006458;	NA	NA	PF04844;	TIGR01568;	PS51754;	NA
Traes_2BL_69238FACA.1	160	-22.18	160	-22.18	NA	protein_coding	+	Uncharacterized protein	unreviewed	NA	NA	NA	W5BAU8_WHEAT	NA	Traes_2BL_69238FACA.1;	Triticum aestivum (Wheat)	NA	NA	NA	IPR014720;	NA	NA	PF00035;	NA	PS50137;	NA
Traes_2BL_692BF6383.1	295	-42.62	150	-23.72	NA	protein_coding	-	Uncharacterized protein	unreviewed	nucleus [GO:0005634]; transcription factor activity, sequence-specific DNA binding [GO:0003700]; transcription, DNA-templated [GO:0006351]	GO:0005634; GO:0003700; GO:0006351	nucleus [GO:0005634]	W5BAU9_WHEAT	transcription factor activity, sequence-specific DNA binding [GO:0003700]	Traes_2BL_692BF6383.1;	Triticum aestivum (Wheat)	transcription, DNA-templated [GO:0006351]	NA	NA	IPR027775;IPR017877;IPR001005;	NA	PTHR10032;	NA	NA	PS50090;	NA
Traes_2BL_B7C3511DC.2	157	-20.39	157	-20.39	NA	protein_coding	+	Uncharacterized protein	unreviewed	intracellular [GO:0005622]; N-acetyltransferase activity [GO:0008080]; zinc ion binding [GO:0008270]; intracellular signal transduction [GO:0035556]	GO:0008080; GO:0005622; GO:0035556; GO:0008270	intracellular [GO:0005622]	W5BEE2_WHEAT	N-acetyltransferase activity [GO:0008080]; zinc ion binding [GO:0008270]	Traes_2BL_B7C3511DC.2;	Triticum aestivum (Wheat)	intracellular signal transduction [GO:0035556]	NA	NA	IPR016181;IPR000182;IPR032308;IPR002219;IPR011011;IPR001965;IPR019787;IPR013083;	NA	NA	PF16135;	NA	PS51186;PS50081;PS50016;	NA
Traes_2BL_BA3D7B951.2	158	-20.76	158	-20.76	NA	protein_coding	+	Uncharacterized protein	unreviewed	zinc ion binding [GO:0008270]	GO:0008270	NA	W5BEH5_WHEAT	zinc ion binding [GO:0008270]	Traes_2BL_BA3D7B951.2;	Triticum aestivum (Wheat)	NA	NA	NA	IPR011016;IPR013083;	NA	NA	PF12906;	NA	PS51292;	NA
Traes_2BL_FA664B7C6.1	157	-23.43	157	-23.43	trigalactosyldiacylglycerol 1 [Source:Projected from Arabidopsis thaliana (AT1G19800) TAIR;Acc:AT1G19800]	protein_coding	+	Uncharacterized protein	unreviewed	ATP-binding cassette (ABC) transporter complex [GO:0043190]; transport [GO:0006810]	GO:0043190; GO:0006810	ATP-binding cassette (ABC) transporter complex [GO:0043190]	W5BHK0_WHEAT	NA	Traes_2BL_FA664B7C6.1;	Triticum aestivum (Wheat)	transport [GO:0006810]	NA	NA	IPR003453;IPR030802;	NA	PTHR30188;	PF02405;	TIGR00056;	NA	NA
Traes_2BS_DFE31095E.1	156	-21.51	156	-21.51	NA	protein_coding	-	Uncharacterized protein	unreviewed	heme binding [GO:0020037]; peroxidase activity [GO:0004601]; response to oxidative stress [GO:0006979]	GO:0020037; GO:0004601; GO:0006979	NA	W5BPD9_WHEAT	heme binding [GO:0020037]; peroxidase activity [GO:0004601]	Traes_2BS_DFE31095E.1;	Triticum aestivum (Wheat)	response to oxidative stress [GO:0006979]	NA	NA	IPR010255;IPR002016;	NA	NA	NA	NA	PS50873;	NA
Traes_2BS_E74F63B7B.2	158	-20.81	158	-20.81	NA	protein_coding	+	Uncharacterized protein	unreviewed	NA	NA	NA	W5BPN1_WHEAT	NA	Traes_2BS_E74F63B7B.2;	Triticum aestivum (Wheat)	NA	NA	NA	IPR032012;IPR032015;IPR032009;	NA	NA	PF16711;PF16709;PF16712;	NA	NA	NA
Traes_2DL_94B117B16.2	160	-23.12	160	-23.12	NA	protein_coding	-	Uncharacterized protein	unreviewed	NA	NA	NA	W5BXP1_WHEAT	NA	Traes_2DL_94B117B16.2;	Triticum aestivum (Wheat)	NA	NA	NA	IPR014720;IPR004274;IPR023214;	NA	NA	PF00035;PF03031;	NA	PS50137;PS50969;	NA
Traes_2DL_9AE6C6C1A.3	295	-43.84	148	-24.94	NA	protein_coding	-	Uncharacterized protein	unreviewed	NA	NA	NA	A0A096UN50_WHEAT	NA	Traes_2DL_9AE6C6C1A.3;	Triticum aestivum (Wheat)	NA	NA	NA	IPR032675;	NA	NA	NA	NA	NA	NA
Traes_2DL_A84C58DC2.1	290	-38.29	150	-19.95	NA	protein_coding	-	Uncharacterized protein	unreviewed	NA	NA	NA	W5BYM2_WHEAT	NA	Traes_2DL_A84C58DC2.1;	Triticum aestivum (Wheat)	NA	NA	NA	IPR011598;	NA	NA	PF00010;	NA	PS50888;	NA
Traes_2DL_C795EACF1.1	293	-35.55	152	-18.22	NA	protein_coding	-	Uncharacterized protein	unreviewed	phosphatase activity [GO:0016791]	GO:0016791	NA	W5C050_WHEAT	phosphatase activity [GO:0016791]	Traes_2DL_C795EACF1.1;	Triticum aestivum (Wheat)	NA	NA	NA	IPR023214;IPR006357;IPR023215;IPR006349;	NA	NA	PF13344;	TIGR01460;TIGR01452;	NA	NA
Traes_2DL_F5763587B.2	295	-42.62	150	-23.72	NA	protein_coding	-	Uncharacterized protein	unreviewed	nucleus [GO:0005634]; transcription factor activity, sequence-specific DNA binding [GO:0003700]; transcription, DNA-templated [GO:0006351]	GO:0005634; GO:0003700; GO:0006351	nucleus [GO:0005634]	W5C288_WHEAT	transcription factor activity, sequence-specific DNA binding [GO:0003700]	Traes_2DL_F5763587B.2;	Triticum aestivum (Wheat)	transcription, DNA-templated [GO:0006351]	NA	NA	IPR027775;	NA	PTHR10032;	NA	NA	NA	NA
Traes_2DS_48BB47A2F.3	292	-41.23	152	-21.05	NA	protein_coding	-	Uncharacterized protein	unreviewed	NA	NA	NA	A0A096UND6_WHEAT	NA	Traes_2DS_48BB47A2F.3;	Triticum aestivum (Wheat)	NA	NA	NA	NA	NA	NA	NA	NA	NA	NA
Traes_2DS_7D99552C2.1	156	-22.04	156	-22.04	NA	protein_coding	-	Uncharacterized protein	unreviewed	response to stress [GO:0006950]	GO:0006950	NA	W5C679_WHEAT	NA	Traes_2DS_7D99552C2.1;	Triticum aestivum (Wheat)	response to stress [GO:0006950]	NA	NA	IPR014729;IPR006015;IPR006016;	NA	NA	PF00582;	NA	NA	NA
Traes_2DS_B9F32C292.2	161	-29.85	161	-29.85	NA	protein_coding	+	Uncharacterized protein	unreviewed	NA	NA	NA	W5C801_WHEAT	NA	Traes_2DS_B9F32C292.2;	Triticum aestivum (Wheat)	NA	NA	NA	IPR004314;IPR025521;	NA	NA	PF03080;PF14365;	NA	NA	NA
Traes_2DS_BDB446EA2.1	158	-27.27	158	-27.27	NA	protein_coding	+	Uncharacterized protein	unreviewed	cytoplasm [GO:0005737]; acetyl-CoA:L-glutamate N-acetyltransferase activity [GO:0004042]; arginine biosynthetic process [GO:0006526]	GO:0004042; GO:0006526; GO:0005737	cytoplasm [GO:0005737]	W5C844_WHEAT	acetyl-CoA:L-glutamate N-acetyltransferase activity [GO:0004042]	Traes_2DS_BDB446EA2.1;	Triticum aestivum (Wheat)	arginine biosynthetic process [GO:0006526]	NA	NA	IPR016181;IPR001048;IPR000182;IPR010167;	NA	NA	PF00696;PF13508;	TIGR01890;	PS51186;	NA
Traes_3AL_16BE9E38B.1	296	-36.28	153	-20.17	NA	protein_coding	+	Uncharacterized protein	unreviewed	NA	NA	NA	W5CAW7_WHEAT	NA	Traes_3AL_16BE9E38B.1;	Triticum aestivum (Wheat)	NA	NA	NA	NA	NA	NA	NA	NA	NA	NA
Traes_3AL_7199364DD.1	158	-27.94	158	-27.94	NA	protein_coding	-	Uncharacterized protein	unreviewed	hydrolase activity, hydrolyzing O-glycosyl compounds [GO:0004553]; carbohydrate metabolic process [GO:0005975]	GO:0005975; GO:0004553	NA	W5CDT6_WHEAT	hydrolase activity, hydrolyzing O-glycosyl compounds [GO:0004553]	Traes_3AL_7199364DD.1;	Triticum aestivum (Wheat)	carbohydrate metabolic process [GO:0005975]	NA	NA	IPR001223;IPR013781;IPR017853;	NA	NA	PF00704;	NA	NA	NA
Traes_3AL_7441BB54A.2	165	-22.14	165	-22.14	NA	protein_coding	+	Uncharacterized protein	unreviewed	integral component of membrane [GO:0016021]	GO:0016021	integral component of membrane [GO:0016021]	A0A096UNP9_WHEAT	NA	Traes_3AL_7441BB54A.2;	Triticum aestivum (Wheat)	NA	NA	NA	IPR009457;	NA	NA	PF06454;	NA	NA	NA
Traes_3AL_7D2AB63CD.2	292	-37.48	151	-18.86	NA	protein_coding	+	Uncharacterized protein	unreviewed	NA	NA	NA	W5CE64_WHEAT	NA	Traes_3AL_7D2AB63CD.2;	Triticum aestivum (Wheat)	NA	NA	NA	IPR016024;IPR003891;IPR016021;	NA	NA	PF02847;	NA	PS51366;	NA
Traes_3AL_ADC323A41.1	160	-26.77	160	-26.77	NA	protein_coding	+	Uncharacterized protein	unreviewed	NA	NA	NA	W5CFT5_WHEAT	NA	Traes_3AL_ADC323A41.1;	Triticum aestivum (Wheat)	NA	NA	NA	IPR005061;	NA	PTHR12161;	PF03398;	NA	NA	NA
Traes_3AL_E38F7FBA0.1	281	-46.32	141	-26.17	NA	protein_coding	-	Uncharacterized protein	unreviewed	ATP binding [GO:0005524]; protein kinase activity [GO:0004672]	GO:0005524; GO:0004672	NA	W5CHI8_WHEAT	ATP binding [GO:0005524]; protein kinase activity [GO:0004672]	Traes_3AL_E38F7FBA0.1;	Triticum aestivum (Wheat)	NA	NA	NA	IPR013320;IPR011009;IPR000719;IPR017441;IPR001245;	NA	NA	PF07714;	NA	PS00107;PS50011;	NA
Traes_3AS_67F8B087C.1	159	-21	159	-21	NA	protein_coding	-	Uncharacterized protein	unreviewed	integral component of membrane [GO:0016021]; transport [GO:0006810]	GO:0016021; GO:0006810	integral component of membrane [GO:0016021]	W5CKU1_WHEAT	NA	Traes_3AS_67F8B087C.1;	Triticum aestivum (Wheat)	transport [GO:0006810]	NA	NA	IPR004324;	NA	NA	PF03092;	NA	NA	NA
Traes_3DL_16C1C96CC.1	163	-21.73	163	-21.73	NA	protein_coding	+	Uncharacterized protein	unreviewed	NA	NA	NA	W5D826_WHEAT	NA	Traes_3DL_16C1C96CC.1;	Triticum aestivum (Wheat)	NA	NA	NA	IPR002885;	NA	NA	PF01535;PF13041;	TIGR00756;	PS51375;	NA
Traes_3DL_298596623.2	156	-26.42	156	-26.42	NA	protein_coding	-	Uncharacterized protein	unreviewed	NA	NA	NA	W5D8R0_WHEAT	NA	Traes_3DL_298596623.2;	Triticum aestivum (Wheat)	NA	NA	NA	IPR032302;	NA	NA	PF16134;	NA	NA	NA
Traes_3DL_60FC8B6F8.1	165	-23.98	165	-23.98	NA	protein_coding	+	Uncharacterized protein	unreviewed	NA	NA	NA	W5DAD2_WHEAT	NA	Traes_3DL_60FC8B6F8.1;	Triticum aestivum (Wheat)	NA	NA	NA	NA	NA	NA	NA	NA	NA	NA
Traes_3DL_87064D79A1.4	166	-27.09	166	-27.09	Tetratricopeptide repeat (TPR)-like superfamily protein [Source:Projected from Arabidopsis thaliana (AT2G41080) TAIR;Acc:AT2G41080]	protein_coding	-	Uncharacterized protein	unreviewed	zinc ion binding [GO:0008270]	GO:0008270	NA	W5DBH4_WHEAT	zinc ion binding [GO:0008270]	Traes_3DL_87064D79A1.4;	Triticum aestivum (Wheat)	NA	NA	NA	IPR032867;IPR002885;	NA	NA	PF14432;PF01535;PF13041;	TIGR00756;	PS51375;	NA
Traes_3DL_93EAF03F7.1	156	-21.75	156	-21.75	NA	protein_coding	+	Uncharacterized protein	unreviewed	regulation of transcription, DNA-templated [GO:0006355]; transcription, DNA-templated [GO:0006351]	GO:0006355; GO:0006351	NA	W5DBW0_WHEAT	NA	Traes_3DL_93EAF03F7.1;	Triticum aestivum (Wheat)	regulation of transcription, DNA-templated [GO:0006355]; transcription, DNA-templated [GO:0006351]	NA	NA	IPR004022;IPR018500;IPR018501;IPR007759;IPR028942;IPR028941;IPR028935;	NA	NA	PF02791;PF05066;PF15612;PF15613;PF15614;	NA	PS50827;	NA
Traes_3DL_A537E5B02.2	165	-24.29	165	-24.29	CONTAINS InterPro DOMAIN/s: Protein of unknown function DUF1084 (InterPro:IPR009457); BEST Arabidopsis thaliana protein match is: tobamovirus multiplication 1 (TAIR:AT4G21790.1); Has 196 Blast hits to 195 proteins in 29 species: Archae - 0; Bacteria /.../Metazoa - 0; Fungi - 2; Plants - 188; Viruses - 0; Other Eukaryotes - 6 (source: NCBI BLink). [Source:Projected from Arabidopsis thaliana (AT3G5…	protein_coding	-	Uncharacterized protein	unreviewed	integral component of membrane [GO:0016021]; intracellular [GO:0005622]; fatty acid beta-oxidation [GO:0006635]; protein import into peroxisome matrix [GO:0016558]	GO:0006635; GO:0016021; GO:0005622; GO:0016558	integral component of membrane [GO:0016021]; intracellular [GO:0005622]	W5DCD5_WHEAT	NA	Traes_3DL_A537E5B02.2;	Triticum aestivum (Wheat)	fatty acid beta-oxidation [GO:0006635]; protein import into peroxisome matrix [GO:0016558]	NA	NA	IPR009457;	NA	NA	PF06454;	NA	NA	NA
Traes_3DS_04559BAAD.2	300	-31.73	160	-18.31	NA	protein_coding	-	Uncharacterized protein	unreviewed	NA	NA	NA	W5DFE0_WHEAT	NA	Traes_3DS_04559BAAD.2;	Triticum aestivum (Wheat)	NA	NA	NA	NA	NA	NA	NA	NA	NA	NA
Traes_3DS_9FA99602B.2	162	-24.94	162	-24.94	NA	protein_coding	+	Uncharacterized protein	unreviewed	membrane [GO:0016020]	GO:0016020	membrane [GO:0016020]	W5DIW7_WHEAT	NA	Traes_3DS_9FA99602B.2;	Triticum aestivum (Wheat)	NA	NA	NA	IPR005016;	NA	PTHR10383;	PF03348;	NA	NA	NA
Traes_3DS_C6D17D438.1	156	-28.34	156	-28.34	NA	protein_coding	+	Uncharacterized protein	unreviewed	NA	NA	NA	W5DJR0_WHEAT	NA	Traes_3DS_C6D17D438.1;	Triticum aestivum (Wheat)	NA	NA	NA	NA	NA	NA	NA	NA	NA	NA
Traes_3DS_FE683EFF3.3	290	-32.47	149	-17.02	NA	protein_coding	-	Uncharacterized protein	unreviewed	NA	NA	NA	W5DKZ6_WHEAT	NA	Traes_3DS_FE683EFF3.3;	Triticum aestivum (Wheat)	NA	NA	NA	IPR002885;IPR011990;	NA	NA	PF01535;PF13041;	TIGR00756;	PS51375;	NA
Traes_4AL_1AF57B7C1.2	297	-47	153	-26.62	NA	protein_coding	+	Uncharacterized protein	unreviewed	integral component of membrane [GO:0016021]; DNA helicase activity [GO:0003678]; DNA repair [GO:0006281]; telomere maintenance [GO:0000723]	GO:0003678; GO:0006281; GO:0016021; GO:0000723	integral component of membrane [GO:0016021]	W5DM06_WHEAT	DNA helicase activity [GO:0003678]	Traes_4AL_1AF57B7C1.2;	Triticum aestivum (Wheat)	DNA repair [GO:0006281]; telomere maintenance [GO:0000723]	NA	NA	IPR010285;	NA	NA	PF05970;	NA	NA	NA
Traes_4AL_A61397455.2	157	-20.16	157	-20.16	NA	protein_coding	-	Uncharacterized protein	unreviewed	NA	NA	NA	W5DS75_WHEAT	NA	Traes_4AL_A61397455.2;	Triticum aestivum (Wheat)	NA	NA	NA	NA	NA	NA	NA	NA	NA	NA
Traes_4AL_D25269085.2	158	-21.35	158	-21.35	NA	protein_coding	-	Uncharacterized protein	unreviewed	zinc ion binding [GO:0008270]	GO:0008270	NA	W5DTX8_WHEAT	zinc ion binding [GO:0008270]	Traes_4AL_D25269085.2;	Triticum aestivum (Wheat)	NA	NA	NA	IPR001876;	NA	NA	PF00641;	NA	PS01358;PS50199;	NA
Traes_4AL_E2BACF604.1	296	-43.12	156	-25.98	NA	protein_coding	+	Uncharacterized protein	unreviewed	nucleosome [GO:0000786]; nucleus [GO:0005634]; DNA binding [GO:0003677]	GO:0003677; GO:0000786; GO:0005634	nucleosome [GO:0000786]; nucleus [GO:0005634]	W5DUK7_WHEAT	DNA binding [GO:0003677]	Traes_4AL_E2BACF604.1;	Triticum aestivum (Wheat)	NA	NA	NA	IPR009072;IPR002119;IPR032458;	NA	NA	NA	NA	PS00046;	NA
Traes_4AS_0BCC125B5.3	287	-38.57	147	-20.9	NA	protein_coding	-	Uncharacterized protein	unreviewed	NA	NA	NA	W5DVY7_WHEAT	NA	Traes_4AS_0BCC125B5.3;	Triticum aestivum (Wheat)	NA	NA	NA	NA	NA	NA	NA	NA	NA	NA
Traes_4AS_749EC4A61.1	299	-47.42	159	-24	NA	protein_coding	-	Uncharacterized protein	unreviewed	NA	NA	NA	W5DY10_WHEAT	NA	Traes_4AS_749EC4A61.1;	Triticum aestivum (Wheat)	NA	NA	NA	IPR002068;IPR031107;IPR008978;	NA	PTHR11527;	PF00011;	NA	PS01031;	NA
Traes_4AS_8FFE5E39F.1	157	-31.5	157	-31.5	NA	protein_coding	+	Uncharacterized protein	unreviewed	NA	NA	NA	W5DYK2_WHEAT	NA	Traes_4AS_8FFE5E39F.1;	Triticum aestivum (Wheat)	NA	NA	NA	IPR012876;	NA	NA	PF07911;	NA	NA	NA
Traes_4AS_9C1CB8D5A.2	156	-26.56	156	-26.56	NA	protein_coding	-	Uncharacterized protein	unreviewed	ARF guanyl-nucleotide exchange factor activity [GO:0005086]; regulation of ARF protein signal transduction [GO:0032012]	GO:0005086; GO:0032012	NA	W5DYV0_WHEAT	ARF guanyl-nucleotide exchange factor activity [GO:0005086]	Traes_4AS_9C1CB8D5A.2;	Triticum aestivum (Wheat)	regulation of ARF protein signal transduction [GO:0032012]	NA	NA	IPR016024;IPR032629;IPR032817;IPR023394;IPR015403;IPR000904;IPR032691;	NA	NA	PF16213;PF09324;PF16206;PF01369;PF12783;	NA	PS50190;	NA
Traes_4BL_0F8D63879.2	294	-44.82	151	-25.06	DNAJ heat shock N-terminal domain-containing protein [Source:Projected from Arabidopsis thaliana (AT3G08970) TAIR;Acc:AT3G08970]	protein_coding	-	Uncharacterized protein	unreviewed	endoplasmic reticulum lumen [GO:0005788]; plasmodesma [GO:0009506]; oxidoreductase activity [GO:0016491]; abscisic acid biosynthetic process [GO:0009688]; cellular response to heat [GO:0034605]; heat acclimation [GO:0010286]; pollen tube growth [GO:0009860]; protein folding [GO:0006457]; response to high light intensity [GO:0009644]; response to hydrogen peroxide [GO:0042542]	GO:0009688; GO:0034605; GO:0005788; GO:0010286; GO:0016491; GO:0009506; GO:0009860; GO:0006457; GO:0009644; GO:0042542	endoplasmic reticulum lumen [GO:0005788]; plasmodesma [GO:0009506]	W5E1D3_WHEAT	oxidoreductase activity [GO:0016491]	Traes_4BL_0F8D63879.2;	Triticum aestivum (Wheat)	abscisic acid biosynthetic process [GO:0009688]; cellular response to heat [GO:0034605]; heat acclimation [GO:0010286]; pollen tube growth [GO:0009860]; protein folding [GO:0006457]; response to high light intensity [GO:0009644]; response to hydrogen peroxide [GO:0042542]	NA	NA	IPR001623;IPR018253;IPR012336;	NA	NA	PF00226;	NA	PS00636;PS50076;	NA
Traes_4BL_12BDBA2B4.2	164	-22.28	164	-22.28	NA	protein_coding	-	Uncharacterized protein	unreviewed	NA	NA	NA	W5E1G3_WHEAT	NA	Traes_4BL_12BDBA2B4.2;	Triticum aestivum (Wheat)	NA	NA	NA	NA	NA	NA	NA	NA	NA	NA
Traes_4BL_1B42FE023.2	173	-27.48	173	-27.48	NA	protein_coding	+	Uncharacterized protein	unreviewed	NA	NA	NA	W5E1Q9_WHEAT	NA	Traes_4BL_1B42FE023.2;	Triticum aestivum (Wheat)	NA	NA	NA	NA	NA	NA	NA	NA	NA	NA
Traes_4BL_268644736.1	296	-48.73	150	-26.36	NA	protein_coding	-	Uncharacterized protein	unreviewed	chitinase activity [GO:0004568]; cell wall macromolecule catabolic process [GO:0016998]; chitin catabolic process [GO:0006032]	GO:0016998; GO:0006032; GO:0004568	NA	W5E232_WHEAT	chitinase activity [GO:0004568]	Traes_4BL_268644736.1;	Triticum aestivum (Wheat)	cell wall macromolecule catabolic process [GO:0016998]; chitin catabolic process [GO:0006032]	NA	NA	IPR000726;IPR023346;	NA	NA	PF00182;	NA	NA	NA
Traes_4BL_83247661B.1	159	-24.39	159	-24.39	NA	protein_coding	+	Uncharacterized protein	unreviewed	NA	NA	NA	W5E513_WHEAT	NA	Traes_4BL_83247661B.1;	Triticum aestivum (Wheat)	NA	NA	NA	IPR000008;	NA	NA	PF00168;	NA	NA	NA
Traes_4BL_AD73281B3.9	159	-29.91	159	-29.91	NA	protein_coding	-	Uncharacterized protein	unreviewed	NA	NA	NA	W5E699_WHEAT	NA	Traes_4BL_AD73281B3.9;	Triticum aestivum (Wheat)	NA	NA	NA	IPR007529;	NA	NA	PF04438;	NA	NA	NA
Traes_4BS_8A5DAED26.2	164	-26.53	164	-26.53	NA	protein_coding	-	Uncharacterized protein	unreviewed	nucleus [GO:0005634]; DNA binding [GO:0003677]	GO:0003677; GO:0005634	nucleus [GO:0005634]	W5EBZ5_WHEAT	DNA binding [GO:0003677]	Traes_4BS_8A5DAED26.2;	Triticum aestivum (Wheat)	NA	NA	NA	IPR009057;IPR001005;IPR017884;	NA	NA	NA	NA	PS51293;	NA
Traes_4BS_97AF26E24.2	164	-23.7	164	-23.7	NA	protein_coding	+	Uncharacterized protein	unreviewed	NA	NA	NA	W5EC92_WHEAT	NA	Traes_4BS_97AF26E24.2;	Triticum aestivum (Wheat)	NA	NA	NA	IPR011043;IPR015915;	NA	NA	NA	NA	NA	NA
Traes_4BS_B7F411B07.2	298	-43.77	154	-22.9	Pentatricopeptide repeat (PPR-like) superfamily protein [Source:Projected from Arabidopsis thaliana (AT5G46680) TAIR;Acc:AT5G46680]	protein_coding	-	Uncharacterized protein	unreviewed	NA	NA	NA	W5ED13_WHEAT	NA	Traes_4BS_B7F411B07.2;	Triticum aestivum (Wheat)	NA	NA	NA	IPR002885;IPR011990;	NA	NA	PF01535;PF13041;	TIGR00756;	PS51375;	NA
Traes_4BS_FF4B38D5F.1	466	-67.37	164	-25.92	NA	protein_coding	+	Uncharacterized protein	unreviewed	ADP binding [GO:0043531]; ATP binding [GO:0005524]	GO:0043531; GO:0005524	NA	W5EEQ3_WHEAT	ADP binding [GO:0043531]; ATP binding [GO:0005524]	Traes_4BS_FF4B38D5F.1;	Triticum aestivum (Wheat)	NA	NA	NA	IPR003593;IPR002182;IPR027417;	NA	NA	PF00931;	NA	NA	NA
Traes_4DL_4A295793A.1	159	-29.2	159	-29.2	NA	protein_coding	+	Uncharacterized protein	unreviewed	protein serine/threonine phosphatase activity [GO:0004722]	GO:0004722	NA	W5EH95_WHEAT	protein serine/threonine phosphatase activity [GO:0004722]	Traes_4DL_4A295793A.1;	Triticum aestivum (Wheat)	NA	NA	NA	IPR015655;IPR001932;	NA	PTHR13832;	PF00481;	NA	PS51746;	NA
Traes_4DL_54A769EAC.1	284	-32.23	142	-16.28	NA	protein_coding	+	Uncharacterized protein	unreviewed	inositol-3-phosphate synthase activity [GO:0004512]; inositol biosynthetic process [GO:0006021]; phospholipid biosynthetic process [GO:0008654]	GO:0006021; GO:0004512; GO:0008654	NA	W5EHM9_WHEAT	inositol-3-phosphate synthase activity [GO:0004512]	Traes_4DL_54A769EAC.1;	Triticum aestivum (Wheat)	inositol biosynthetic process [GO:0006021]; phospholipid biosynthetic process [GO:0008654]	NA	NA	IPR002587;IPR013021;IPR016040;	NA	PTHR11510;	PF01658;PF07994;	NA	NA	NA
Traes_4DS_34122B46D1.3	164	-26.59	164	-26.59	Subtilase family protein [Source:Projected from Arabidopsis thaliana (AT5G67360) TAIR;Acc:AT5G67360]	protein_coding	-	Uncharacterized protein	unreviewed	serine-type endopeptidase activity [GO:0004252]	GO:0004252	NA	W5EPP7_WHEAT	serine-type endopeptidase activity [GO:0004252]	Traes_4DS_34122B46D1.3;	Triticum aestivum (Wheat)	NA	NA	NA	IPR003137;IPR000209;IPR023828;IPR015500;IPR010259;	NA	PTHR10795;	PF05922;PF02225;PF00082;	NA	PS00138;	NA
Traes_4DS_499BFBA36.10	156	-23.86	156	-23.86	NA	protein_coding	-	Uncharacterized protein	unreviewed	NA	NA	NA	W5EQ48_WHEAT	NA	Traes_4DS_499BFBA36.10;	Triticum aestivum (Wheat)	NA	NA	NA	IPR011676;	NA	NA	PF07762;	NA	NA	NA
Traes_4DS_5C16038BF.1	296	-40.58	156	-28.57	NA	protein_coding	-	Uncharacterized protein	unreviewed	gene silencing by RNA [GO:0031047]	GO:0031047	NA	W5EQJ9_WHEAT	NA	Traes_4DS_5C16038BF.1;	Triticum aestivum (Wheat)	gene silencing by RNA [GO:0031047]	NA	NA	IPR005379;IPR005380;	NA	NA	PF03469;PF03468;	NA	NA	NA
Traes_4DS_5D2068E05.1	159	-23.48	159	-23.48	NA	protein_coding	+	Uncharacterized protein	unreviewed	peroxisome [GO:0005777]; regulation of gene expression [GO:0010468]	GO:0005777; GO:0010468	peroxisome [GO:0005777]	W5EQL1_WHEAT	NA	Traes_4DS_5D2068E05.1;	Triticum aestivum (Wheat)	regulation of gene expression [GO:0010468]	NA	NA	IPR024768;IPR021139;IPR025605;	NA	PTHR14379;	PF01936;	NA	PS51644;	NA
Traes_4DS_909F2D57C.1	445	-54.14	152	-18.35	NA	protein_coding	-	Uncharacterized protein	unreviewed	integral component of membrane [GO:0016021]	GO:0016021	integral component of membrane [GO:0016021]	W5ERP3_WHEAT	NA	Traes_4DS_909F2D57C.1;	Triticum aestivum (Wheat)	NA	NA	NA	IPR001810;	NA	NA	NA	NA	PS50181;	NA
Traes_4DS_A5BF2203B.1	164	-23.9	164	-23.9	NA	protein_coding	-	NA	NA	NA	NA	NA	NA	NA	NA	NA	NA	NA	NA	NA	NA	NA	NA	NA	NA	NA
Traes_4DS_EF6AEA8A0.2	162	-28.78	162	-28.78	NA	protein_coding	+	Uncharacterized protein	unreviewed	NA	NA	NA	W5ETR0_WHEAT	NA	Traes_4DS_EF6AEA8A0.2;	Triticum aestivum (Wheat)	NA	NA	NA	NA	NA	NA	NA	NA	NA	NA
Traes_5AL_1DA3B4631.1	163	-23.03	163	-23.03	Chaperone protein htpG family protein [Source:Projected from Arabidopsis thaliana (AT2G04030) TAIR;Acc:AT2G04030]	protein_coding	-	Uncharacterized protein	unreviewed	ATP binding [GO:0005524]; protein folding [GO:0006457]; response to stress [GO:0006950]	GO:0005524; GO:0006457; GO:0006950	NA	W5EV84_WHEAT	ATP binding [GO:0005524]	Traes_5AL_1DA3B4631.1;	Triticum aestivum (Wheat)	protein folding [GO:0006457]; response to stress [GO:0006950]	NA	NA	IPR003594;IPR019805;IPR001404;IPR020575;IPR020568;	NA	PTHR11528;	PF02518;PF00183;	NA	PS00298;	NA
Traes_5AL_98F9D082A.1	160	-24.5	160	-24.5	NA	protein_coding	-	Uncharacterized protein	unreviewed	NA	NA	NA	W5EZP5_WHEAT	NA	Traes_5AL_98F9D082A.1;	Triticum aestivum (Wheat)	NA	NA	NA	NA	NA	NA	NA	NA	NA	NA
Traes_5BL_004D266B2.1	299	-37.33	159	-21.47	NA	protein_coding	+	Uncharacterized protein	unreviewed	integral component of membrane [GO:0016021]	GO:0016021	integral component of membrane [GO:0016021]	W5F6P4_WHEAT	NA	Traes_5BL_004D266B2.1;	Triticum aestivum (Wheat)	NA	NA	NA	IPR000095;	NA	NA	PF00786;	NA	PS50108;	NA
Traes_5BL_0F82CB6FB.1	284	-43.34	144	-25.55	NA	protein_coding	+	Uncharacterized protein	unreviewed	NA	NA	NA	W5F7K0_WHEAT	NA	Traes_5BL_0F82CB6FB.1;	Triticum aestivum (Wheat)	NA	NA	NA	IPR013830;	NA	NA	NA	NA	NA	NA
Traes_5BL_10BFBACCA.2	284	-34.96	143	-17.99	NA	protein_coding	-	Uncharacterized protein	unreviewed	heme binding [GO:0020037]; iron ion binding [GO:0005506]; monooxygenase activity [GO:0004497]; oxidoreductase activity, acting on paired donors, with incorporation or reduction of molecular oxygen [GO:0016705]	GO:0020037; GO:0005506; GO:0004497; GO:0016705	NA	A0A096US85_WHEAT	heme binding [GO:0020037]; iron ion binding [GO:0005506]; monooxygenase activity [GO:0004497]; oxidoreductase activity, acting on paired donors, with incorporation or reduction of molecular oxygen [GO:0016705]	Traes_5BL_10BFBACCA.2;	Triticum aestivum (Wheat)	NA	NA	NA	IPR001128;IPR002403;	NA	NA	PF00067;	NA	NA	NA
Traes_5BL_1D2A919F5.2	156	-28.08	156	-28.08	embryo defective 1381 [Source:Projected from Arabidopsis thaliana (AT2G31340) TAIR;Acc:AT2G31340]	protein_coding	+	Uncharacterized protein	unreviewed	NA	NA	NA	W5F8C9_WHEAT	NA	Traes_5BL_1D2A919F5.2;	Triticum aestivum (Wheat)	NA	NA	NA	NA	NA	NA	NA	NA	NA	NA
Traes_5BL_4DF9257BE.1	299	-45.03	154	-24.02	NA	protein_coding	-	Uncharacterized protein	unreviewed	integral component of membrane [GO:0016021]	GO:0016021	integral component of membrane [GO:0016021]	W5FB31_WHEAT	NA	Traes_5BL_4DF9257BE.1;	Triticum aestivum (Wheat)	NA	NA	NA	IPR003018;	NA	NA	NA	NA	NA	NA
Traes_5BL_7142C0FF7.1	156	-22.28	156	-22.28	NA	protein_coding	+	Uncharacterized protein	unreviewed	response to auxin [GO:0009733]	GO:0009733	NA	W5FD60_WHEAT	NA	Traes_5BL_7142C0FF7.1;	Triticum aestivum (Wheat)	response to auxin [GO:0009733]	NA	NA	IPR003676;	NA	NA	PF02519;	NA	NA	NA
Traes_5BL_744718112.1	289	-48.32	146	-24.73	NA	protein_coding	+	Uncharacterized protein	unreviewed	hydrolase activity [GO:0016787]	GO:0016787	NA	W5FDB6_WHEAT	hydrolase activity [GO:0016787]	Traes_5BL_744718112.1;	Triticum aestivum (Wheat)	NA	NA	NA	IPR029058;IPR013094;IPR033140;	NA	NA	PF07859;	NA	PS01174;	NA
Traes_5BL_7CE3EDE29.1	157	-20.93	157	-20.93	NA	protein_coding	-	Uncharacterized protein	unreviewed	integral component of membrane [GO:0016021]	GO:0016021	integral component of membrane [GO:0016021]	W5FDR4_WHEAT	NA	Traes_5BL_7CE3EDE29.1;	Triticum aestivum (Wheat)	NA	NA	NA	IPR008217;	NA	NA	PF01988;	NA	NA	NA
Traes_5BL_B587530F4.2	160	-26.28	160	-26.28	Protein of unknown function (DUF565) [Source:Projected from Arabidopsis thaliana (AT1G65420) TAIR;Acc:AT1G65420]	protein_coding	-	Uncharacterized protein	unreviewed	integral component of membrane [GO:0016021]	GO:0016021	integral component of membrane [GO:0016021]	W5FGV9_WHEAT	NA	Traes_5BL_B587530F4.2;	Triticum aestivum (Wheat)	NA	NA	NA	IPR007572;	NA	NA	PF04483;	NA	NA	NA
Traes_5BL_C9CA8633D.1	156	-25.01	156	-25.01	NA	protein_coding	-	Uncharacterized protein	unreviewed	NA	NA	NA	W5FHZ0_WHEAT	NA	Traes_5BL_C9CA8633D.1;	Triticum aestivum (Wheat)	NA	NA	NA	NA	NA	NA	NA	NA	NA	NA
Traes_5BL_CAA25FDD4.1	156	-25.26	156	-25.26	NA	protein_coding	+	Uncharacterized protein	unreviewed	NA	NA	NA	W5FI05_WHEAT	NA	Traes_5BL_CAA25FDD4.1;	Triticum aestivum (Wheat)	NA	NA	NA	NA	NA	NA	NA	NA	NA	NA
Traes_5BL_ED63BC558.2	298	-41.94	149	-21.93	NA	protein_coding	-	Uncharacterized protein	unreviewed	NA	NA	NA	W5FJY4_WHEAT	NA	Traes_5BL_ED63BC558.2;	Triticum aestivum (Wheat)	NA	NA	NA	NA	NA	NA	NA	NA	NA	NA
Traes_5BL_FCDAFE3CC.1	290	-41.76	147	-21.94	NA	protein_coding	+	Uncharacterized protein	unreviewed	NA	NA	NA	W5FKU0_WHEAT	NA	Traes_5BL_FCDAFE3CC.1;	Triticum aestivum (Wheat)	NA	NA	NA	IPR029069;IPR006683;	NA	NA	PF03061;	NA	NA	NA
Traes_5BS_B400426AF.1	162	-28.06	162	-28.06	NA	protein_coding	-	NA	NA	NA	NA	NA	NA	NA	NA	NA	NA	NA	NA	NA	NA	NA	NA	NA	NA	NA
Traes_5BS_BEDEE76B6.1	159	-24.37	159	-24.37	FUNCTIONS IN: molecular_function unknown; INVOLVED IN: biological_process unknown; LOCATED IN: endomembrane system; EXPRESSED IN: 24 plant structures; EXPRESSED DURING: 15 growth stages; CONTAINS InterPro DOMAIN/s: Magnesium transporter (InterPro:IP /.../7); Has 30201 Blast hits to 17322 proteins in 780 species: Archae - 12; Bacteria - 1396; Metazoa - 17338; Fungi - 3422; Plants - 5037; Viruses -…	protein_coding	+	Uncharacterized protein	unreviewed	integral component of membrane [GO:0016021]	GO:0016021	integral component of membrane [GO:0016021]	W5FNR0_WHEAT	NA	Traes_5BS_BEDEE76B6.1;	Triticum aestivum (Wheat)	NA	NA	NA	IPR018937;	NA	NA	PF10270;	NA	NA	NA
Traes_5BS_FB5818AD9.1	157	-21.95	157	-21.95	NA	protein_coding	-	Uncharacterized protein	unreviewed	NA	NA	NA	W5FPL7_WHEAT	NA	Traes_5BS_FB5818AD9.1;	Triticum aestivum (Wheat)	NA	NA	NA	NA	NA	NA	NA	NA	NA	NA
Traes_5DL_0E369E1FC.2	289	-39.54	149	-20.26	NA	protein_coding	-	Uncharacterized protein	unreviewed	multicellular organismal development [GO:0007275]	GO:0007275	NA	W5FQB0_WHEAT	NA	Traes_5DL_0E369E1FC.2;	Triticum aestivum (Wheat)	multicellular organismal development [GO:0007275]	NA	NA	IPR009071;IPR006780;	NA	PTHR31675;	PF04690;	NA	NA	NA
Traes_5DL_18DDF72F9.1	160	-26.74	160	-26.74	NA	protein_coding	+	Uncharacterized protein	unreviewed	chloroplast [GO:0009507]	GO:0009507	chloroplast [GO:0009507]	W5FQT8_WHEAT	NA	Traes_5DL_18DDF72F9.1;	Triticum aestivum (Wheat)	NA	NA	NA	IPR031610;	NA	NA	PF16940;	NA	NA	NA
Traes_5DL_24E9BAE61.2	156	-28.08	156	-28.08	embryo defective 1381 [Source:Projected from Arabidopsis thaliana (AT2G31340) TAIR;Acc:AT2G31340]	protein_coding	+	Uncharacterized protein	unreviewed	NA	NA	NA	W5FRC3_WHEAT	NA	Traes_5DL_24E9BAE61.2;	Triticum aestivum (Wheat)	NA	NA	NA	NA	NA	NA	NA	NA	NA	NA
Traes_5DL_5E42F5410.1	298	-41.94	149	-21.93	NA	protein_coding	-	Uncharacterized protein	unreviewed	nucleus [GO:0005634]; zinc ion binding [GO:0008270]	GO:0005634; GO:0008270	nucleus [GO:0005634]	W5FTV3_WHEAT	zinc ion binding [GO:0008270]	Traes_5DL_5E42F5410.1;	Triticum aestivum (Wheat)	NA	NA	NA	IPR012935;	NA	NA	PF07967;	NA	NA	NA
Traes_5DL_97C49B4FC.1	286	-44.97	145	-22.69	NA	protein_coding	-	Uncharacterized protein	unreviewed	integral component of membrane [GO:0016021]	GO:0016021	integral component of membrane [GO:0016021]	W5FWC3_WHEAT	NA	Traes_5DL_97C49B4FC.1;	Triticum aestivum (Wheat)	NA	NA	NA	NA	NA	NA	NA	NA	NA	NA
Traes_5DL_A528A05A3.1	174	-30.53	174	-30.53	NA	protein_coding	+	Uncharacterized protein	unreviewed	sequence-specific DNA binding [GO:0043565]; transcription factor activity, sequence-specific DNA binding [GO:0003700]	GO:0043565; GO:0003700	NA	W5FWX7_WHEAT	sequence-specific DNA binding [GO:0043565]; transcription factor activity, sequence-specific DNA binding [GO:0003700]	Traes_5DL_A528A05A3.1;	Triticum aestivum (Wheat)	NA	NA	NA	IPR004827;	NA	NA	PF00170;	NA	PS50217;	NA
Traes_5DL_B08D343591.1	294	-38.44	148	-22.78	NA	protein_coding	-	Uncharacterized protein	unreviewed	NA	NA	NA	W5FXI1_WHEAT	NA	Traes_5DL_B08D343591.1;	Triticum aestivum (Wheat)	NA	NA	NA	IPR010471;	NA	NA	PF06364;	NA	NA	NA
Traes_5DL_DA6449AC6.1	157	-20.93	157	-20.93	NA	protein_coding	-	Uncharacterized protein	unreviewed	integral component of membrane [GO:0016021]	GO:0016021	integral component of membrane [GO:0016021]	W5FZF2_WHEAT	NA	Traes_5DL_DA6449AC6.1;	Triticum aestivum (Wheat)	NA	NA	NA	IPR008217;	NA	NA	PF01988;	NA	NA	NA
Traes_5DL_DA8C73227.1	164	-22.5	164	-22.5	NA	protein_coding	+	Uncharacterized protein	unreviewed	NA	NA	NA	W5FZF6_WHEAT	NA	Traes_5DL_DA8C73227.1;	Triticum aestivum (Wheat)	NA	NA	NA	IPR012474;	NA	NA	PF07899;	NA	NA	NA
Traes_5DL_E267C60B5.1	156	-23.14	156	-23.14	Protein of unknown function (DUF565) [Source:Projected from Arabidopsis thaliana (AT1G65420) TAIR;Acc:AT1G65420]	protein_coding	+	NA	NA	NA	NA	NA	NA	NA	NA	NA	NA	NA	NA	NA	NA	NA	NA	NA	NA	NA
Traes_5DL_E3338CFE1.1	159	-21.28	159	-21.28	NA	protein_coding	-	Uncharacterized protein	unreviewed	integral component of membrane [GO:0016021]	GO:0016021	integral component of membrane [GO:0016021]	W5FZX2_WHEAT	NA	Traes_5DL_E3338CFE1.1;	Triticum aestivum (Wheat)	NA	NA	NA	IPR007290;	NA	PTHR14467;	PF04161;	NA	NA	NA
Traes_5DS_D83DEA9B0.1	283	-45.71	143	-23.16	NA	protein_coding	-	Uncharacterized protein	unreviewed	sequence-specific DNA binding [GO:0043565]; transcription factor activity, sequence-specific DNA binding [GO:0003700]	GO:0043565; GO:0003700	NA	W5G4B5_WHEAT	sequence-specific DNA binding [GO:0043565]; transcription factor activity, sequence-specific DNA binding [GO:0003700]	Traes_5DS_D83DEA9B0.1;	Triticum aestivum (Wheat)	NA	NA	NA	IPR003657;IPR018872;	NA	NA	PF10533;PF03106;	NA	PS50811;	NA
Traes_6AL_504694AF0.1	165	-25.3	165	-25.3	NA	protein_coding	+	Uncharacterized protein	unreviewed	NA	NA	NA	W5G6Y8_WHEAT	NA	Traes_6AL_504694AF0.1;	Triticum aestivum (Wheat)	NA	NA	NA	NA	NA	NA	NA	NA	NA	NA
Traes_6AL_AB24F642B.2	157	-20.28	157	-20.28	NA	protein_coding	-	Uncharacterized protein	unreviewed	ATP binding [GO:0005524]; metalloendopeptidase activity [GO:0004222]	GO:0005524; GO:0004222	NA	W5G9E7_WHEAT	ATP binding [GO:0005524]; metalloendopeptidase activity [GO:0004222]	Traes_6AL_AB24F642B.2;	Triticum aestivum (Wheat)	NA	NA	NA	IPR003959;IPR003960;IPR027417;IPR000642;	NA	NA	PF00004;PF01434;	NA	PS00674;	NA
Traes_6AL_C141DEE3A.2	290	-39	149	-21.83	NA	protein_coding	+	Uncharacterized protein	unreviewed	zinc ion binding [GO:0008270]	GO:0008270	NA	W5GA14_WHEAT	zinc ion binding [GO:0008270]	Traes_6AL_C141DEE3A.2;	Triticum aestivum (Wheat)	NA	NA	NA	IPR001293;	NA	NA	PF02176;	NA	PS50145;	NA
Traes_6AL_E854742BB.1	156	-23.59	156	-23.59	NA	protein_coding	-	Uncharacterized protein	unreviewed	ATP binding [GO:0005524]; protein kinase activity [GO:0004672]	GO:0005524; GO:0004672	NA	W5GB19_WHEAT	ATP binding [GO:0005524]; protein kinase activity [GO:0004672]	Traes_6AL_E854742BB.1;	Triticum aestivum (Wheat)	NA	NA	NA	IPR011009;IPR000719;	NA	NA	PF00069;	NA	PS50011;	NA
Traes_6AL_F03B8F036.1	293	-56.13	147	-31.83	NA	protein_coding	+	Uncharacterized protein	unreviewed	integral component of membrane [GO:0016021]; intracellular [GO:0005622]; phosphorelay sensor kinase activity [GO:0000155]	GO:0016021; GO:0005622; GO:0000155	integral component of membrane [GO:0016021]; intracellular [GO:0005622]	W5GB92_WHEAT	phosphorelay sensor kinase activity [GO:0000155]	Traes_6AL_F03B8F036.1;	Triticum aestivum (Wheat)	NA	NA	NA	IPR006189;IPR011006;IPR003594;IPR005467;IPR003661;IPR004358;IPR001789;	NA	NA	PF03924;PF02518;PF00512;PF00072;	NA	PS50839;PS50109;PS50110;	NA
Traes_6AS_97F4D73A5.2	157	-22.2	157	-22.2	pentatricopeptide (PPR) repeat-containing protein [Source:Projected from Arabidopsis thaliana (AT1G68930) TAIR;Acc:AT1G68930]	protein_coding	-	Uncharacterized protein	unreviewed	zinc ion binding [GO:0008270]	GO:0008270	NA	W5GF34_WHEAT	zinc ion binding [GO:0008270]	Traes_6AS_97F4D73A5.2;	Triticum aestivum (Wheat)	NA	NA	NA	IPR032867;IPR002885;IPR011990;	NA	NA	PF14432;PF01535;PF13041;PF13812;	TIGR00756;	PS51375;	NA
Traes_6AS_AF2053B40.2	305	-45.06	160	-25.08	NA	protein_coding	+	Uncharacterized protein	unreviewed	NA	NA	NA	W5GFM5_WHEAT	NA	Traes_6AS_AF2053B40.2;	Triticum aestivum (Wheat)	NA	NA	NA	IPR028681;IPR000326;	NA	PTHR10165:SF80;	NA	NA	NA	NA
Traes_6AS_BC0BD9D84.1	156	-21.81	156	-21.81	Histone H4 variant TH011 [Source:UniProtKB/Swiss-Prot;Acc:P62785]	protein_coding	+	NA	NA	NA	NA	NA	NA	NA	NA	NA	NA	NA	NA	NA	NA	NA	NA	NA	NA	NA
Traes_6AS_CFE0C9A41.3	162	-22.27	162	-22.27	NA	protein_coding	+	Uncharacterized protein	unreviewed	mitochondrion [GO:0005739]; double-stranded DNA binding [GO:0003690]; regulation of transcription, DNA-templated [GO:0006355]	GO:0003690; GO:0005739; GO:0006355	mitochondrion [GO:0005739]	W5GG96_WHEAT	double-stranded DNA binding [GO:0003690]	Traes_6AS_CFE0C9A41.3;	Triticum aestivum (Wheat)	regulation of transcription, DNA-templated [GO:0006355]	NA	NA	IPR003690;	NA	NA	PF02536;	NA	NA	NA
Traes_6AS_D0CD3E6F6.1	295	-37.84	152	-21.17	NA	protein_coding	+	Uncharacterized protein	unreviewed	GPI-anchor transamidase complex [GO:0042765]; GPI-anchor transamidase activity [GO:0003923]; peptidase activity [GO:0008233]; attachment of GPI anchor to protein [GO:0016255]	GO:0003923; GO:0042765; GO:0016255; GO:0008233	GPI-anchor transamidase complex [GO:0042765]	W5GGA5_WHEAT	GPI-anchor transamidase activity [GO:0003923]; peptidase activity [GO:0008233]	Traes_6AS_D0CD3E6F6.1;	Triticum aestivum (Wheat)	attachment of GPI anchor to protein [GO:0016255]	NA	NA	IPR028361;IPR001096;	NA	PTHR12000;PTHR12000:SF1;	PF01650;	NA	NA	NA
Traes_6BL_116641644.1	168	-24.05	168	-24.05	NA	protein_coding	-	Uncharacterized protein	unreviewed	calcium ion binding [GO:0005509]	GO:0005509	NA	W5GI06_WHEAT	calcium ion binding [GO:0005509]	Traes_6BL_116641644.1;	Triticum aestivum (Wheat)	NA	NA	NA	IPR011992;IPR018247;IPR002048;	NA	NA	PF00036;PF13202;PF13833;	NA	PS00018;PS50222;	NA
Traes_6BL_B3CB27532.1	158	-21.52	158	-21.52	NA	protein_coding	-	Uncharacterized protein	unreviewed	NA	NA	NA	W5GM04_WHEAT	NA	Traes_6BL_B3CB27532.1;	Triticum aestivum (Wheat)	NA	NA	NA	IPR013830;	NA	NA	NA	NA	NA	NA
Traes_6BL_B6061C867.1	162	-21.91	162	-21.91	NA	protein_coding	-	Uncharacterized protein	unreviewed	integral component of membrane [GO:0016021]; transporter activity [GO:0005215]	GO:0016021; GO:0005215	integral component of membrane [GO:0016021]	W5GM28_WHEAT	transporter activity [GO:0005215]	Traes_6BL_B6061C867.1;	Triticum aestivum (Wheat)	NA	NA	NA	IPR000109;	NA	PTHR11654;	NA	NA	NA	NA
Traes_6BL_CAFFA1EDD.2	289	-43.33	149	-22.83	NA	protein_coding	-	Uncharacterized protein	unreviewed	integral component of membrane [GO:0016021]	GO:0016021	integral component of membrane [GO:0016021]	W5GMN8_WHEAT	NA	Traes_6BL_CAFFA1EDD.2;	Triticum aestivum (Wheat)	NA	NA	NA	IPR005606;	NA	NA	PF03908;	NA	NA	NA
Traes_6BS_2269F8DB3.1	156	-23.76	156	-23.76	NA	protein_coding	+	Uncharacterized protein	unreviewed	nucleic acid binding [GO:0003676]; nucleotide binding [GO:0000166]	GO:0003676; GO:0000166	NA	W5GPL1_WHEAT	nucleic acid binding [GO:0003676]; nucleotide binding [GO:0000166]	Traes_6BS_2269F8DB3.1;	Triticum aestivum (Wheat)	NA	NA	NA	IPR012677;IPR000504;	NA	NA	PF00076;	NA	PS50102;	NA
Traes_6BS_4D22F1222.2	156	-21.78	156	-21.78	NA	protein_coding	-	Uncharacterized protein	unreviewed	mitochondrion [GO:0005739]; double-stranded DNA binding [GO:0003690]; regulation of transcription, DNA-templated [GO:0006355]	GO:0003690; GO:0005739; GO:0006355	mitochondrion [GO:0005739]	W5GQD9_WHEAT	double-stranded DNA binding [GO:0003690]	Traes_6BS_4D22F1222.2;	Triticum aestivum (Wheat)	regulation of transcription, DNA-templated [GO:0006355]	NA	NA	IPR003690;	NA	NA	PF02536;	NA	NA	NA
Traes_6BS_812D3A692.1	298	-41.16	150	-20.79	NA	protein_coding	-	Uncharacterized protein	unreviewed	NA	NA	NA	W5GRC4_WHEAT	NA	Traes_6BS_812D3A692.1;	Triticum aestivum (Wheat)	NA	NA	NA	NA	NA	NA	NA	NA	NA	NA
Traes_6BS_DFFD8D207.1	156	-23.73	156	-23.73	NA	protein_coding	-	Uncharacterized protein	unreviewed	integral component of membrane [GO:0016021]; ATP binding [GO:0005524]; protein kinase activity [GO:0004672]	GO:0005524; GO:0016021; GO:0004672	integral component of membrane [GO:0016021]	W5GT60_WHEAT	ATP binding [GO:0005524]; protein kinase activity [GO:0004672]	Traes_6BS_DFFD8D207.1;	Triticum aestivum (Wheat)	NA	NA	NA	IPR011009;IPR032675;IPR001611;IPR013210;IPR000719;IPR017441;IPR008266;	NA	NA	PF00560;PF13855;PF08263;PF00069;	NA	PS00107;PS50011;PS00109;	NA
Traes_6DL_0DAAB6E1B.1	171	-30.1	171	-30.1	NA	protein_coding	-	Uncharacterized protein	unreviewed	phosphopyruvate hydratase complex [GO:0000015]; magnesium ion binding [GO:0000287]; phosphopyruvate hydratase activity [GO:0004634]; glycolytic process [GO:0006096]	GO:0006096; GO:0000287; GO:0004634; GO:0000015	phosphopyruvate hydratase complex [GO:0000015]	W5GU58_WHEAT	magnesium ion binding [GO:0000287]; phosphopyruvate hydratase activity [GO:0004634]	Traes_6DL_0DAAB6E1B.1;	Triticum aestivum (Wheat)	glycolytic process [GO:0006096]	NA	NA	IPR000941;IPR020810;IPR029065;IPR011685;	NA	PTHR11902;	PF00113;PF07766;	NA	NA	NA
Traes_6DL_2B2072B70.1	311	-45.22	160	-24.18	NA	protein_coding	+	Uncharacterized protein	unreviewed	oxidoreductase activity [GO:0016491]	GO:0016491	NA	W5GV23_WHEAT	oxidoreductase activity [GO:0016491]	Traes_6DL_2B2072B70.1;	Triticum aestivum (Wheat)	NA	NA	NA	IPR016161;IPR016162;IPR015590;	NA	NA	PF00171;	NA	NA	NA
Traes_6DL_6FB6945BD1.1	288	-40.86	148	-23.85	NA	protein_coding	-	Uncharacterized protein	unreviewed	NA	NA	NA	W5GX45_WHEAT	NA	Traes_6DL_6FB6945BD1.1;	Triticum aestivum (Wheat)	NA	NA	NA	IPR002885;IPR011990;	NA	NA	PF01535;PF12854;PF13041;PF13812;	TIGR00756;	PS51375;	NA
Traes_6DL_94F1C2137.2	291	-36.08	150	-20.99	FUS3-complementing gene 2 [Source:Projected from Arabidopsis thaliana (AT4G24740) TAIR;Acc:AT4G24740]	protein_coding	-	Uncharacterized protein	unreviewed	ATP binding [GO:0005524]; protein kinase activity [GO:0004672]	GO:0005524; GO:0004672	NA	W5GY29_WHEAT	ATP binding [GO:0005524]; protein kinase activity [GO:0004672]	Traes_6DL_94F1C2137.2;	Triticum aestivum (Wheat)	NA	NA	NA	IPR011009;IPR000719;IPR002290;IPR008271;	NA	NA	PF00069;	NA	PS50011;PS00108;	NA
Traes_6DL_A58F6461B.8	285	-43.6	144	-23.5	NA	protein_coding	-	Uncharacterized protein	unreviewed	NA	NA	NA	W5GYI4_WHEAT	NA	Traes_6DL_A58F6461B.8;	Triticum aestivum (Wheat)	NA	NA	NA	NA	NA	NA	NA	NA	NA	NA
Traes_6DL_C6AE0A492.1	157	-28.43	157	-28.43	NA	protein_coding	+	Uncharacterized protein	unreviewed	ubiquitinyl hydrolase activity [GO:0036459]; protein deubiquitination [GO:0016579]; ubiquitin-dependent protein catabolic process [GO:0006511]	GO:0016579; GO:0006511; GO:0036459	NA	W5GZG9_WHEAT	ubiquitinyl hydrolase activity [GO:0036459]	Traes_6DL_C6AE0A492.1;	Triticum aestivum (Wheat)	protein deubiquitination [GO:0016579]; ubiquitin-dependent protein catabolic process [GO:0006511]	NA	NA	IPR001394;IPR018200;IPR028889;	NA	NA	PF00443;	NA	PS00973;PS50235;	NA
Traes_6DS_87E97B55C.2	158	-23.93	158	-23.93	NA	protein_coding	+	Uncharacterized protein	unreviewed	mitochondrion [GO:0005739]; double-stranded DNA binding [GO:0003690]; regulation of transcription, DNA-templated [GO:0006355]	GO:0003690; GO:0005739; GO:0006355	mitochondrion [GO:0005739]	W5H3J3_WHEAT	double-stranded DNA binding [GO:0003690]	Traes_6DS_87E97B55C.2;	Triticum aestivum (Wheat)	regulation of transcription, DNA-templated [GO:0006355]	NA	NA	IPR003690;	NA	NA	PF02536;	NA	NA	NA
Traes_6DS_F7163BAC5.1	284	-48.58	143	-25.64	NA	protein_coding	-	Uncharacterized protein	unreviewed	NA	NA	NA	W5H5L7_WHEAT	NA	Traes_6DS_F7163BAC5.1;	Triticum aestivum (Wheat)	NA	NA	NA	NA	NA	NA	NA	NA	NA	NA
Traes_7AL_000E0A8FA.1	156	-21.28	156	-21.28	NA	protein_coding	+	Uncharacterized protein	unreviewed	NA	NA	NA	W5H5T9_WHEAT	NA	Traes_7AL_000E0A8FA.1;	Triticum aestivum (Wheat)	NA	NA	NA	IPR007991;	NA	PTHR12790;	PF05327;	NA	NA	NA
Traes_7AL_676FB6DF6.2	157	-23.74	157	-23.74	NA	protein_coding	-	Uncharacterized protein	unreviewed	NA	NA	NA	W5H8I5_WHEAT	NA	Traes_7AL_676FB6DF6.2;	Triticum aestivum (Wheat)	NA	NA	NA	IPR001660;IPR013761;	NA	NA	PF07647;	NA	PS50105;	NA
Traes_7AL_71E2543AD.1	166	-26.57	166	-26.57	NA	protein_coding	+	Uncharacterized protein	unreviewed	integral component of membrane [GO:0016021]	GO:0016021	integral component of membrane [GO:0016021]	W5H8Q8_WHEAT	NA	Traes_7AL_71E2543AD.1;	Triticum aestivum (Wheat)	NA	NA	NA	IPR000326;	NA	NA	PF01569;	NA	NA	NA
Traes_7AS_0F7738049.1	157	-23.67	157	-23.67	NA	protein_coding	-	Uncharacterized protein	unreviewed	ATP binding [GO:0005524]; kinase activity [GO:0016301]	GO:0005524; GO:0016301	NA	W5HCN9_WHEAT	ATP binding [GO:0005524]; kinase activity [GO:0016301]	Traes_7AS_0F7738049.1;	Triticum aestivum (Wheat)	NA	NA	NA	IPR013815;IPR013816;IPR002192;	NA	NA	PF01326;	NA	NA	NA
Traes_7AS_59AAC88EB.1	296	-34.29	156	-19.63	alpha/beta-Hydrolases superfamily protein [Source:Projected from Arabidopsis thaliana (AT3G61540) TAIR;Acc:AT3G61540]	protein_coding	-	Uncharacterized protein	unreviewed	cytosol [GO:0005829]; vacuole [GO:0005773]; peptidase activity [GO:0008233]; cysteine biosynthetic process [GO:0019344]	GO:0019344; GO:0005829; GO:0008233; GO:0005773	cytosol [GO:0005829]; vacuole [GO:0005773]	W5HEW4_WHEAT	peptidase activity [GO:0008233]	Traes_7AS_59AAC88EB.1;	Triticum aestivum (Wheat)	cysteine biosynthetic process [GO:0019344]	NA	NA	IPR029058;IPR000073;IPR002410;	NA	NA	PF00561;	NA	NA	NA
Traes_7AS_7DC2551CA.1	307	-41.01	155	-20.82	NA	protein_coding	+	Uncharacterized protein	unreviewed	NA	NA	NA	W5HG04_WHEAT	NA	Traes_7AS_7DC2551CA.1;	Triticum aestivum (Wheat)	NA	NA	NA	IPR022059;	NA	NA	PF12274;	NA	NA	NA
Traes_7AS_82BE99D73.2	159	-21.27	159	-21.27	mitochondrial editing factor 9 [Source:Projected from Arabidopsis thaliana (AT1G62260) TAIR;Acc:AT1G62260]	protein_coding	+	Uncharacterized protein	unreviewed	cytidine to uridine editing [GO:0016554]	GO:0016554	NA	A0A096UVA9_WHEAT	NA	Traes_7AS_82BE99D73.2;	Triticum aestivum (Wheat)	cytidine to uridine editing [GO:0016554]	NA	NA	IPR002885;IPR011990;	NA	NA	PF01535;PF12854;PF13041;	TIGR00756;	PS51375;	NA
Traes_7BL_11C5C7BC4.1	163	-24.94	163	-24.94	NA	protein_coding	-	Uncharacterized protein	unreviewed	1,4-alpha-glucan branching enzyme activity [GO:0003844]; cation binding [GO:0043169]; hydrolase activity, hydrolyzing O-glycosyl compounds [GO:0004553]; glycogen biosynthetic process [GO:0005978]	GO:0003844; GO:0043169; GO:0005978; GO:0004553	NA	W5HKH4_WHEAT	1,4-alpha-glucan branching enzyme activity [GO:0003844]; cation binding [GO:0043169]; hydrolase activity, hydrolyzing O-glycosyl compounds [GO:0004553]	Traes_7BL_11C5C7BC4.1;	Triticum aestivum (Wheat)	glycogen biosynthetic process [GO:0005978]	NA	NA	IPR006048;IPR006407;IPR015902;IPR013780;IPR006047;IPR004193;IPR013781;IPR017853;IPR013783;IPR014756;	NA	PTHR10357;	PF00128;PF02806;PF02922;	NA	NA	NA
Traes_7BL_129566090.1	156	-21.28	156	-21.28	NA	protein_coding	+	Uncharacterized protein	unreviewed	NA	NA	NA	W5HKI0_WHEAT	NA	Traes_7BL_129566090.1;	Triticum aestivum (Wheat)	NA	NA	NA	IPR007991;	NA	PTHR12790;	PF05327;	NA	NA	NA
Traes_7BL_1ED33FA5D.1	281	-43.77	141	-23.19	NA	protein_coding	-	Uncharacterized protein	unreviewed	nucleus [GO:0005634]; DNA binding [GO:0003677]; regulation of transcription, DNA-templated [GO:0006355]; transcription, DNA-templated [GO:0006351]	GO:0003677; GO:0005634; GO:0006355; GO:0006351	nucleus [GO:0005634]	W5HKU1_WHEAT	DNA binding [GO:0003677]	Traes_7BL_1ED33FA5D.1;	Triticum aestivum (Wheat)	regulation of transcription, DNA-templated [GO:0006355]; transcription, DNA-templated [GO:0006351]	NA	NA	IPR003441;	NA	NA	PF02365;	NA	PS51005;	NA
Traes_7BL_5442745DF.2	164	-21.47	164	-21.47	NA	protein_coding	-	Uncharacterized protein	unreviewed	phosphatidylinositol phosphate kinase activity [GO:0016307]	GO:0016307	NA	A0A096UVI3_WHEAT	phosphatidylinositol phosphate kinase activity [GO:0016307]	Traes_7BL_5442745DF.2;	Triticum aestivum (Wheat)	NA	NA	NA	IPR027483;IPR002498;IPR027484;IPR016034;	NA	NA	PF01504;	NA	PS51455;	NA
Traes_7BL_870E640C5.3	167	-31.17	167	-31.17	Chaperone protein htpG family protein [Source:Projected from Arabidopsis thaliana (AT4G24190) TAIR;Acc:AT4G24190]	protein_coding	+	Uncharacterized protein	unreviewed	ATP binding [GO:0005524]; protein folding [GO:0006457]; response to stress [GO:0006950]	GO:0005524; GO:0006457; GO:0006950	NA	W5HNQ2_WHEAT	ATP binding [GO:0005524]	Traes_7BL_870E640C5.3;	Triticum aestivum (Wheat)	protein folding [GO:0006457]; response to stress [GO:0006950]	NA	NA	IPR003594;IPR019805;IPR001404;IPR020575;IPR020568;	NA	PTHR11528;	PF02518;PF00183;	NA	PS00298;	NA
Traes_7BL_97ADB0D8A.1	156	-30.09	156	-30.09	NA	protein_coding	+	Uncharacterized protein	unreviewed	membrane [GO:0016020]; transferase activity, transferring acyl groups other than amino-acyl groups [GO:0016747]; fatty acid biosynthetic process [GO:0006633]	GO:0006633; GO:0016020; GO:0016747	membrane [GO:0016020]	W5HP90_WHEAT	transferase activity, transferring acyl groups other than amino-acyl groups [GO:0016747]	Traes_7BL_97ADB0D8A.1;	Triticum aestivum (Wheat)	fatty acid biosynthetic process [GO:0006633]	NA	NA	IPR012392;IPR013747;IPR016039;	NA	PTHR31561;	PF08541;	NA	NA	NA
Traes_7BL_F93C6DAD4.1	164	-25.52	164	-25.52	NA	protein_coding	+	Uncharacterized protein (Fragment)	unreviewed	zinc ion binding [GO:0008270]	GO:0008270	NA	W5HS53_WHEAT	zinc ion binding [GO:0008270]	Traes_7BL_F93C6DAD4.1;	Triticum aestivum (Wheat)	NA	NA	NA	IPR001841;IPR013083;	NA	NA	NA	NA	PS50089;	NA
Traes_7BL_FE6AAB369.1	160	-33.17	160	-33.17	NA	protein_coding	-	Uncharacterized protein	unreviewed	integral component of membrane [GO:0016021]	GO:0016021	integral component of membrane [GO:0016021]	W5HSA9_WHEAT	NA	Traes_7BL_FE6AAB369.1;	Triticum aestivum (Wheat)	NA	NA	NA	IPR029058;IPR004142;	NA	PTHR11034;	PF03096;	NA	NA	NA
Traes_7BS_0FE347D4E.1	159	-23.44	159	-23.44	NA	protein_coding	+	Uncharacterized protein	unreviewed	integral component of membrane [GO:0016021]	GO:0016021	integral component of membrane [GO:0016021]	W5HSL8_WHEAT	NA	Traes_7BS_0FE347D4E.1;	Triticum aestivum (Wheat)	NA	NA	NA	IPR026961;	NA	NA	PF13962;	NA	NA	NA
Traes_7BS_910A10BDC.7	156	-20.68	156	-20.68	NA	protein_coding	-	Uncharacterized protein	unreviewed	NA	NA	NA	A0A096UVS4_WHEAT	NA	Traes_7BS_910A10BDC.7;	Triticum aestivum (Wheat)	NA	NA	NA	IPR001480;	NA	NA	PF01453;	NA	PS50927;	NA
Traes_7BS_A67E74CAD.1	302	-37.08	151	-18.54	NA	protein_coding	-	Uncharacterized protein	unreviewed	integral component of membrane [GO:0016021]	GO:0016021	integral component of membrane [GO:0016021]	W5HVG4_WHEAT	NA	Traes_7BS_A67E74CAD.1;	Triticum aestivum (Wheat)	NA	NA	NA	IPR026961;	NA	NA	PF13962;	NA	NA	NA
Traes_7DL_0C02D38AD.1	161	-22.25	161	-22.25	NA	protein_coding	-	Uncharacterized protein	unreviewed	oxidoreductase activity [GO:0016491]; zinc ion binding [GO:0008270]	GO:0016491; GO:0008270	NA	W5HXH0_WHEAT	oxidoreductase activity [GO:0016491]; zinc ion binding [GO:0008270]	Traes_7DL_0C02D38AD.1;	Triticum aestivum (Wheat)	NA	NA	NA	IPR013149;IPR013154;IPR002085;IPR002328;IPR011032;IPR016040;	NA	PTHR11695;	PF08240;PF00107;	NA	PS00059;	NA
Traes_7DL_3F75D5279.3	157	-23.13	157	-23.13	NA	protein_coding	-	Uncharacterized protein	unreviewed	NA	NA	NA	A0A096UVX3_WHEAT	NA	Traes_7DL_3F75D5279.3;	Triticum aestivum (Wheat)	NA	NA	NA	NA	NA	NA	NA	NA	NA	NA
Traes_7DL_5D114AED4.1	156	-23.08	156	-23.08	NA	protein_coding	+	Uncharacterized protein	unreviewed	NA	NA	NA	W5HZW8_WHEAT	NA	Traes_7DL_5D114AED4.1;	Triticum aestivum (Wheat)	NA	NA	NA	NA	NA	NA	NA	NA	NA	NA
Traes_7DL_6D1504637.1	295	-43.9	155	-28.33	NA	protein_coding	+	Uncharacterized protein	unreviewed	nucleic acid binding [GO:0003676]; zinc ion binding [GO:0008270]	GO:0003676; GO:0008270	NA	W5I0D8_WHEAT	nucleic acid binding [GO:0003676]; zinc ion binding [GO:0008270]	Traes_7DL_6D1504637.1;	Triticum aestivum (Wheat)	NA	NA	NA	IPR001878;	NA	NA	NA	NA	NA	NA
Traes_7DL_6F2C44877.1	287	-40.56	147	-22.21	NA	protein_coding	-	Uncharacterized protein	unreviewed	NA	NA	NA	W5I0G3_WHEAT	NA	Traes_7DL_6F2C44877.1;	Triticum aestivum (Wheat)	NA	NA	NA	NA	NA	NA	NA	NA	NA	NA
Traes_7DL_CFEFE280C.1	164	-27.3	164	-27.3	NA	protein_coding	+	Uncharacterized protein	unreviewed	NA	NA	NA	W5I3F9_WHEAT	NA	Traes_7DL_CFEFE280C.1;	Triticum aestivum (Wheat)	NA	NA	NA	NA	NA	NA	NA	NA	NA	NA
Traes_7DS_0D1C03C27.1	284	-42.45	143	-24.49	SET domain-containing protein [Source:Projected from Arabidopsis thaliana (AT2G23380) TAIR;Acc:AT2G23380]	protein_coding	+	Uncharacterized protein	unreviewed	PcG protein complex [GO:0031519]; single-stranded RNA binding [GO:0003727]; transcription factor activity, sequence-specific DNA binding [GO:0003700]; DNA mediated transformation [GO:0009294]; DNA methylation [GO:0006306]; gene silencing by RNA [GO:0031047]; histone H3-K9 methylation [GO:0051567]; leaf morphogenesis [GO:0009965]; negative regulation of molecular function, epigenetic [GO:0045857];…	GO:0009294; GO:0006306; GO:0031519; GO:0031047; GO:0051567; GO:0009965; GO:0045857; GO:0006349; GO:0003727; GO:0003700; GO:0010228; GO:0010048	PcG protein complex [GO:0031519]	W5I572_WHEAT	single-stranded RNA binding [GO:0003727]; transcription factor activity, sequence-specific DNA binding [GO:0003700]	Traes_7DS_0D1C03C27.1;	Triticum aestivum (Wheat)	DNA mediated transformation [GO:0009294]; DNA methylation [GO:0006306]; gene silencing by RNA [GO:0031047]; histone H3-K9 methylation [GO:0051567]; leaf morphogenesis [GO:0009965]; negative regulation of molecular function, epigenetic [GO:0045857]; regulation of gene expression by genetic imprinting [GO:0006349]; vegetative to reproductive phase transition of meristem [GO:0010228]; vernalization …	NA	NA	IPR026489;IPR025778;IPR001005;IPR001214;	NA	NA	PF00856;	NA	PS51633;PS51576;PS50280;	NA
Traes_7DS_72E5AEB00.1	163	-29.34	163	-29.34	NA	protein_coding	-	Uncharacterized protein	unreviewed	NA	NA	NA	W5I881_WHEAT	NA	Traes_7DS_72E5AEB00.1;	Triticum aestivum (Wheat)	NA	NA	NA	NA	NA	NA	NA	NA	NA	NA
Traes_7DS_9073D0928.1	307	-41.01	155	-20.82	NA	protein_coding	-	Uncharacterized protein	unreviewed	NA	NA	NA	W5I935_WHEAT	NA	Traes_7DS_9073D0928.1;	Triticum aestivum (Wheat)	NA	NA	NA	IPR022059;	NA	NA	PF12274;	NA	NA	NA
Traes_7DS_A27852D81.1	160	-23.7	160	-23.7	NA	protein_coding	+	Uncharacterized protein	unreviewed	NA	NA	NA	W5I9L2_WHEAT	NA	Traes_7DS_A27852D81.1;	Triticum aestivum (Wheat)	NA	NA	NA	IPR000008;IPR031968;IPR004182;	NA	NA	PF00168;PF16016;PF02893;	NA	PS50004;	NA
Traes_7DS_AD276B1B8.2	160	-20.51	160	-20.51	NA	protein_coding	-	Uncharacterized protein	unreviewed	NA	NA	NA	W5I9Y0_WHEAT	NA	Traes_7DS_AD276B1B8.2;	Triticum aestivum (Wheat)	NA	NA	NA	NA	NA	NA	NA	NA	NA	NA
Traes_7DS_E50A405F1.1	164	-24.64	164	-24.64	NA	protein_coding	-	Uncharacterized protein	unreviewed	NA	NA	NA	W5IBQ0_WHEAT	NA	Traes_7DS_E50A405F1.1;	Triticum aestivum (Wheat)	NA	NA	NA	IPR006867;	NA	NA	PF04782;	NA	NA	NA
Traes_7DS_F5FDB6AD1.2	157	-20.15	157	-20.15	NA	protein_coding	-	Uncharacterized protein	unreviewed	integral component of membrane [GO:0016021]	GO:0016021	integral component of membrane [GO:0016021]	A0A096UWF9_WHEAT	NA	Traes_7DS_F5FDB6AD1.2;	Triticum aestivum (Wheat)	NA	NA	NA	IPR013320;IPR032675;IPR001611;IPR003591;IPR013210;	NA	NA	PF00560;PF13855;PF08263;	NA	NA	NA

## Sheet: TD
Supp. Table 6b: Description of gene ontology of TD library
TARGET_TRANSCRIPT_ID	Tot Score	Tot Energy	Max Score	Max Energy	Description	Gene Type	Strand	Entry	Protein names	Status	Gene ontology (GO)	Gene ontology IDs	Gene ontology (cellular component)	Entry name	Gene ontology (molecular function)	Cross-reference (EnsemblPlants)	Organism	Gene ontology (biological process)	Cross-reference (GeneID)	Cross-reference (KEGG)	Cross-reference (InterPro)	Cross-reference (PDB)	Cross-reference (PANTHER)	Cross-reference (Pfam)	Cross-reference (TIGRFAMs)	Cross-reference (PROSITE)	Cross-reference (PRIDE)
Traes_1AL_17F4F7A9B.2	289	-25.85	148	-14.81	NA	protein_coding	+	W4ZM92	Uncharacterized protein	unreviewed	integral component of membrane [GO:0016021]; transferase activity, transferring glycosyl groups [GO:0016757]	GO:0016021; GO:0016757	integral component of membrane [GO:0016021]	W4ZM92_WHEAT	transferase activity, transferring glycosyl groups [GO:0016757]	Traes_1AL_17F4F7A9B.2;	Triticum aestivum (Wheat)	NA	NA	NA	IPR007657;	NA	NA	PF04577;	NA	NA	NA
Traes_1AL_232723873.2	420	-35.94	140	-11.98	NA	protein_coding	-	W4ZMM3	Uncharacterized protein	unreviewed	NA	NA	NA	W4ZMM3_WHEAT	NA	Traes_1AL_232723873.2;	Triticum aestivum (Wheat)	NA	NA	NA	NA	NA	NA	NA	NA	NA	NA
Traes_1AL_3A72906C7.2	298	-30.5	156	-18.52	NA	protein_coding	-	W4ZNC5	Uncharacterized protein	unreviewed	NA	NA	NA	W4ZNC5_WHEAT	NA	Traes_1AL_3A72906C7.2;	Triticum aestivum (Wheat)	NA	NA	NA	NA	NA	NA	NA	NA	NA	NA
Traes_1AL_479B78FFC.2	289	-27.79	145	-16.24	NA	protein_coding	-	W4ZNT5	Uncharacterized protein	unreviewed	NA	NA	NA	W4ZNT5_WHEAT	NA	Traes_1AL_479B78FFC.2;	Triticum aestivum (Wheat)	NA	NA	NA	IPR021099;	NA	NA	PF11955;	NA	NA	NA
Traes_1AL_504CDB1731.1	162	-21.12	162	-21.12	NA	protein_coding	+	W4ZP47	Uncharacterized protein	unreviewed	calcium ion binding [GO:0005509]	GO:0005509	NA	W4ZP47_WHEAT	calcium ion binding [GO:0005509]	Traes_1AL_504CDB1731.1;	Triticum aestivum (Wheat)	NA	NA	NA	IPR011992;IPR018247;IPR002048;	NA	NA	PF13405;PF13833;	NA	PS00018;PS50222;	NA
Traes_1AL_557C15278.1	434	-41.33	150	-15.31	NA	protein_coding	+	W4ZPB0	Uncharacterized protein	unreviewed	integral component of membrane [GO:0016021]	GO:0016021	integral component of membrane [GO:0016021]	W4ZPB0_WHEAT	NA	Traes_1AL_557C15278.1;	Triticum aestivum (Wheat)	NA	NA	NA	NA	NA	NA	NA	NA	NA	NA
Traes_1AL_7041CB930.2	293	-29.77	151	-17.58	NA	protein_coding	-	W4ZQ51	Uncharacterized protein	unreviewed	NA	NA	NA	W4ZQ51_WHEAT	NA	Traes_1AL_7041CB930.2;	Triticum aestivum (Wheat)	NA	NA	NA	NA	NA	NA	NA	NA	NA	NA
Traes_1AL_7F4B707C7.2	156	-20.86	156	-20.86	NA	protein_coding	+	W4ZQJ3	Uncharacterized protein	unreviewed	NA	NA	NA	W4ZQJ3_WHEAT	NA	Traes_1AL_7F4B707C7.2;	Triticum aestivum (Wheat)	NA	NA	NA	NA	NA	NA	NA	NA	NA	NA
Traes_1AL_EF32AFA5E.1	283	-24.07	142	-13.74	NA	protein_coding	-	W4ZTZ0	Uncharacterized protein	unreviewed	integral component of membrane [GO:0016021]; petal formation [GO:0048451]; sepal formation [GO:0048453]	GO:0016021; GO:0048451; GO:0048453	integral component of membrane [GO:0016021]	W4ZTZ0_WHEAT	NA	Traes_1AL_EF32AFA5E.1;	Triticum aestivum (Wheat)	petal formation [GO:0048451]; sepal formation [GO:0048453]	NA	NA	NA	NA	NA	NA	NA	NA	NA
Traes_1AS_025167329.2	309	-43.2	162	-24.62	NA	protein_coding	-	W4ZUL1	Uncharacterized protein	unreviewed	DNA-directed RNA polymerase activity [GO:0003899]; transcription, DNA-templated [GO:0006351]	GO:0003899; GO:0006351	NA	W4ZUL1_WHEAT	DNA-directed RNA polymerase activity [GO:0003899]	Traes_1AS_025167329.2;	Triticum aestivum (Wheat)	transcription, DNA-templated [GO:0006351]	NA	NA	IPR012340;IPR005576;	NA	NA	PF03876;	NA	NA	NA
Traes_1AS_24BED23E7.1	290	-24.24	150	-13.48	NA	protein_coding	+	A0A096UK33	Uncharacterized protein	unreviewed	NA	NA	NA	A0A096UK33_WHEAT	NA	Traes_1AS_24BED23E7.1;	Triticum aestivum (Wheat)	NA	NA	NA	IPR002885;IPR011990;	NA	NA	PF12854;PF13041;	TIGR00756;	PS51375;	NA
Traes_1AS_E56988F6D.2	281	-25.4	141	-13.98	NA	protein_coding	+	W4ZYS2	Uncharacterized protein	unreviewed	NA	NA	NA	W4ZYS2_WHEAT	NA	Traes_1AS_E56988F6D.2;	Triticum aestivum (Wheat)	NA	NA	NA	IPR013591;	NA	NA	PF08381;	NA	PS51514;	NA
Traes_1BL_53787E8DD.3	297	-30.81	153	-19.68	NA	protein_coding	+	A0A096UKB6	Uncharacterized protein	unreviewed	NA	NA	NA	A0A096UKB6_WHEAT	NA	Traes_1BL_53787E8DD.3;	Triticum aestivum (Wheat)	NA	NA	NA	IPR007258;	NA	PTHR14190;	PF04129;	NA	NA	NA
Traes_1BL_6B21370DA.1	158	-20.58	158	-20.58	NA	protein_coding	-	W5A2T0	Uncharacterized protein	unreviewed	cytoplasm [GO:0005737]; translation release factor activity, codon specific [GO:0016149]	GO:0005737; GO:0016149	cytoplasm [GO:0005737]	W5A2T0_WHEAT	translation release factor activity, codon specific [GO:0016149]	Traes_1BL_6B21370DA.1;	Triticum aestivum (Wheat)	NA	NA	NA	IPR005140;IPR005141;IPR005142;IPR029064;IPR004403;IPR024049;	NA	PTHR10113;	PF03463;PF03464;PF03465;	TIGR03676;	NA	NA
Traes_1BL_8270A5C98.2	299	-41.52	155	-22.05	NA	protein_coding	+	W5A3J7	Uncharacterized protein	unreviewed	nucleus [GO:0005634]; damaged DNA binding [GO:0003684]; endonuclease activity [GO:0004519]; DNA repair [GO:0006281]	GO:0006281; GO:0003684; GO:0004519; GO:0005634	nucleus [GO:0005634]	W5A3J7_WHEAT	damaged DNA binding [GO:0003684]; endonuclease activity [GO:0004519]	Traes_1BL_8270A5C98.2;	Triticum aestivum (Wheat)	DNA repair [GO:0006281]	NA	NA	IPR004579;IPR003583;IPR011335;IPR010994;	NA	NA	NA	TIGR00597;	NA	NA
Traes_1BL_A98B89218.1	280	-25.81	140	-13.83	P-loop containing nucleoside triphosphate hydrolases superfamily protein [Source:Projected from Arabidopsis thaliana (AT4G10650) TAIR;Acc:AT4G10650]	protein_coding	-	W5A4X4	Uncharacterized protein	unreviewed	GTP binding [GO:0005525]	GO:0005525	NA	W5A4X4_WHEAT	GTP binding [GO:0005525]	Traes_1BL_A98B89218.1;	Triticum aestivum (Wheat)	NA	NA	NA	IPR023179;IPR006073;IPR027417;	NA	NA	PF01926;	NA	NA	NA
Traes_1BL_AD5307626.1	159	-21.35	159	-21.35	NA	protein_coding	+	NA	NA	NA	NA	NA	NA	NA	NA	NA	NA	NA	NA	NA	NA	NA	NA	NA	NA	NA	NA
Traes_1BL_B6D397967.1	282	-27.21	141	-14.16	NA	protein_coding	+	W5A5D3	Uncharacterized protein	unreviewed	integral component of membrane [GO:0016021]	GO:0016021	integral component of membrane [GO:0016021]	W5A5D3_WHEAT	NA	Traes_1BL_B6D397967.1;	Triticum aestivum (Wheat)	NA	NA	NA	IPR007770;	NA	NA	PF05078;	NA	NA	NA
Traes_1BL_C9DE3E14F.1	283	-33.17	142	-19.21	NA	protein_coding	+	S5TTF6	Heavy metal-associated protein (Putative stripe rust resistance protein) (Uncharacterized protein)	unreviewed	metal ion binding [GO:0046872]; metal ion transport [GO:0030001]	GO:0046872; GO:0030001	NA	S5TTF6_WHEAT	metal ion binding [GO:0046872]	Traes_1BL_C9DE3E14F.1;	Triticum aestivum (Wheat)	metal ion transport [GO:0030001]	NA	NA	IPR006121;	NA	NA	PF00403;	NA	PS50846;	NA
Traes_1BS_21C5730C3.2	293	-33.59	148	-17.26	NA	protein_coding	-	W5A8B9	Uncharacterized protein	unreviewed	hydrolase activity [GO:0016787]	GO:0016787	NA	W5A8B9_WHEAT	hydrolase activity [GO:0016787]	Traes_1BS_21C5730C3.2;	Triticum aestivum (Wheat)	NA	NA	NA	IPR006852;IPR000994;	NA	NA	PF04765;PF00557;	NA	NA	NA
Traes_1BS_613E005C6.1	162	-25.13	162	-25.13	NA	protein_coding	+	NA	NA	NA	NA	NA	NA	NA	NA	NA	NA	NA	NA	NA	NA	NA	NA	NA	NA	NA	NA
Traes_1BS_89495BC2F.2	158	-22.01	158	-22.01	NA	protein_coding	-	W5AA54	Uncharacterized protein	unreviewed	integral component of membrane [GO:0016021]; molybdate ion transmembrane transporter activity [GO:0015098]	GO:0016021; GO:0015098	integral component of membrane [GO:0016021]	W5AA54_WHEAT	molybdate ion transmembrane transporter activity [GO:0015098]	Traes_1BS_89495BC2F.2;	Triticum aestivum (Wheat)	NA	NA	NA	IPR008509;	NA	NA	PF05631;	NA	NA	NA
Traes_1BS_A1BC9EE55.1	287	-30.8	147	-16.13	NA	protein_coding	-	W5AAK2	Uncharacterized protein	unreviewed	NA	NA	NA	W5AAK2_WHEAT	NA	Traes_1BS_A1BC9EE55.1;	Triticum aestivum (Wheat)	NA	NA	NA	IPR032675;IPR001611;	NA	NA	PF00560;PF13855;	NA	NA	NA
Traes_1BS_B97B72C87.2	290	-26.39	150	-13.48	NA	protein_coding	-	W5AAZ8	Uncharacterized protein	unreviewed	NA	NA	NA	W5AAZ8_WHEAT	NA	Traes_1BS_B97B72C87.2;	Triticum aestivum (Wheat)	NA	NA	NA	IPR002885;IPR011990;	NA	NA	PF01535;PF12854;PF13041;	TIGR00756;	PS51375;	NA
Traes_1BS_C59E4945B.2	310	-40.13	162	-25.82	NA	protein_coding	-	W5AB86	Uncharacterized protein	unreviewed	ATP binding [GO:0005524]; ligase activity [GO:0016874]	GO:0005524; GO:0016874	NA	W5AB86_WHEAT	ATP binding [GO:0005524]; ligase activity [GO:0016874]	Traes_1BS_C59E4945B.2;	Triticum aestivum (Wheat)	NA	NA	NA	IPR000608;IPR023313;IPR016135;	NA	NA	PF00179;	NA	PS00183;PS50127;	NA
Traes_1DL_6ABB14DBB.1	157	-22.39	157	-22.39	NA	protein_coding	+	W5AFN8	Uncharacterized protein	unreviewed	NA	NA	NA	W5AFN8_WHEAT	NA	Traes_1DL_6ABB14DBB.1;	Triticum aestivum (Wheat)	NA	NA	NA	NA	NA	NA	NA	NA	NA	NA
Traes_1DS_10F74C548.4	286	-30.33	145	-16.17	NA	protein_coding	+	W5AK73	Uncharacterized protein	unreviewed	NA	NA	NA	W5AK73_WHEAT	NA	Traes_1DS_10F74C548.4;	Triticum aestivum (Wheat)	NA	NA	NA	NA	NA	NA	NA	NA	NA	NA
Traes_1DS_2B1FDAE1C.1	287	-37.89	145	-23.7	NA	protein_coding	+	W5AKK7	Uncharacterized protein	unreviewed	NA	NA	NA	W5AKK7_WHEAT	NA	Traes_1DS_2B1FDAE1C.1;	Triticum aestivum (Wheat)	NA	NA	NA	NA	NA	NA	NA	NA	NA	NA
Traes_1DS_5F13D45E6.3	158	-20.81	158	-20.81	NA	protein_coding	-	A0A096UL37	Uncharacterized protein	unreviewed	NA	NA	NA	A0A096UL37_WHEAT	NA	Traes_1DS_5F13D45E6.3;	Triticum aestivum (Wheat)	NA	NA	NA	NA	NA	NA	NA	NA	NA	NA
Traes_2AL_288FF6EDC.1	160	-24.81	160	-24.81	NA	protein_coding	-	W5AQI2	Uncharacterized protein	unreviewed	oxidoreductase activity [GO:0016491]	GO:0016491	NA	W5AQI2_WHEAT	oxidoreductase activity [GO:0016491]	Traes_2AL_288FF6EDC.1;	Triticum aestivum (Wheat)	NA	NA	NA	IPR002198;IPR002347;IPR016040;IPR020904;	NA	NA	PF00106;	NA	PS00061;	NA
Traes_2AL_4E6969489.2	294	-36.82	154	-18.54	NA	protein_coding	+	W5AS41	Uncharacterized protein	unreviewed	integral component of membrane [GO:0016021]; ATP binding [GO:0005524]; protein kinase activity [GO:0004672]; recognition of pollen [GO:0048544]	GO:0005524; GO:0016021; GO:0004672; GO:0048544	integral component of membrane [GO:0016021]	W5AS41_WHEAT	ATP binding [GO:0005524]; protein kinase activity [GO:0004672]	Traes_2AL_4E6969489.2;	Triticum aestivum (Wheat)	recognition of pollen [GO:0048544]	NA	NA	IPR001480;IPR013320;IPR011009;IPR003609;IPR000719;IPR017441;IPR000858;IPR001245;	NA	NA	PF01453;PF08276;PF07714;PF00954;	NA	PS50927;PS50948;PS00107;PS50011;	NA
Traes_2AL_58E568063.2	303	-37.3	154	-19.34	NA	protein_coding	+	W5ASK6	Uncharacterized protein	unreviewed	NA	NA	NA	W5ASK6_WHEAT	NA	Traes_2AL_58E568063.2;	Triticum aestivum (Wheat)	NA	NA	NA	IPR032675;IPR001611;	NA	NA	PF00560;PF13855;	NA	NA	NA
Traes_2AL_5F5086416.1	283	-34.18	142	-22.71	NA	protein_coding	+	W5AST5	Uncharacterized protein	unreviewed	hydrolase activity, hydrolyzing O-glycosyl compounds [GO:0004553]; carbohydrate metabolic process [GO:0005975]	GO:0005975; GO:0004553	NA	W5AST5_WHEAT	hydrolase activity, hydrolyzing O-glycosyl compounds [GO:0004553]	Traes_2AL_5F5086416.1;	Triticum aestivum (Wheat)	carbohydrate metabolic process [GO:0005975]	NA	NA	IPR008979;IPR001000;IPR013781;IPR017853;	NA	NA	PF00331;	NA	PS51760;	NA
Traes_2AL_5F66010A0.1	160	-26.6	160	-26.6	NA	protein_coding	-	W5AST7	Uncharacterized protein	unreviewed	integral component of membrane [GO:0016021]; ATP binding [GO:0005524]; protein serine/threonine kinase activity [GO:0004674]	GO:0005524; GO:0016021; GO:0004674	integral component of membrane [GO:0016021]	W5AST7_WHEAT	ATP binding [GO:0005524]; protein serine/threonine kinase activity [GO:0004674]	Traes_2AL_5F66010A0.1;	Triticum aestivum (Wheat)	NA	NA	NA	IPR013320;IPR011009;IPR032675;IPR001611;IPR013210;IPR000719;IPR017441;IPR008271;	NA	NA	PF00560;PF13855;PF08263;PF00069;	NA	PS00107;PS50011;PS00108;	NA
Traes_2AL_77C7CBB4E.1	285	-32.86	143	-19.87	C4-dicarboxylate transporter/malic acid transport protein [Source:Projected from Arabidopsis thaliana (AT1G12480) TAIR;Acc:AT1G12480]	protein_coding	+	W5ATU5	Uncharacterized protein	unreviewed	integral component of membrane [GO:0016021]; transmembrane transport [GO:0055085]	GO:0016021; GO:0055085	integral component of membrane [GO:0016021]	W5ATU5_WHEAT	NA	Traes_2AL_77C7CBB4E.1;	Triticum aestivum (Wheat)	transmembrane transport [GO:0055085]	NA	NA	IPR004695;	NA	NA	PF03595;	NA	NA	NA
Traes_2AL_8A7050D28.1	282	-22.95	141	-11.48	NA	protein_coding	-	W5AUJ5	Uncharacterized protein	unreviewed	integral component of membrane [GO:0016021]	GO:0016021	integral component of membrane [GO:0016021]	W5AUJ5_WHEAT	NA	Traes_2AL_8A7050D28.1;	Triticum aestivum (Wheat)	NA	NA	NA	IPR013583;	NA	NA	PF08372;	NA	NA	NA
Traes_2AL_CD41BAC42.1	291	-36.4	151	-21.72	NA	protein_coding	+	W5AX29	Uncharacterized protein	unreviewed	hydrolase activity, acting on ester bonds [GO:0016788]	GO:0016788	NA	W5AX29_WHEAT	hydrolase activity, acting on ester bonds [GO:0016788]	Traes_2AL_CD41BAC42.1;	Triticum aestivum (Wheat)	NA	NA	NA	IPR001087;IPR013830;	NA	NA	PF00657;	NA	NA	NA
Traes_2AL_F9980AFB2.2	286	-28.44	146	-15.44	NA	protein_coding	-	W5AYV8	Uncharacterized protein	unreviewed	integral component of membrane [GO:0016021]	GO:0016021	integral component of membrane [GO:0016021]	W5AYV8_WHEAT	NA	Traes_2AL_F9980AFB2.2;	Triticum aestivum (Wheat)	NA	NA	NA	NA	NA	NA	NA	NA	NA	NA
Traes_2AS_1FC67C1BD.1	290	-35.42	150	-19.12	NA	protein_coding	+	W5B000	MLO-like protein	unreviewed	integral component of membrane [GO:0016021]; defense response [GO:0006952]; response to biotic stimulus [GO:0009607]	GO:0006952; GO:0016021; GO:0009607	integral component of membrane [GO:0016021]	W5B000_WHEAT	NA	Traes_2AS_1FC67C1BD.1;	Triticum aestivum (Wheat)	defense response [GO:0006952]; response to biotic stimulus [GO:0009607]	NA	NA	IPR004326;	NA	NA	PF03094;	NA	NA	NA
Traes_2AS_95611CAD2.1	156	-25.17	156	-25.17	NA	protein_coding	+	W5B397	Heavy metal-associated isoprenylated protein 1 (Uncharacterized protein)	unreviewed	metal ion binding [GO:0046872]; metal ion transport [GO:0030001]	GO:0046872; GO:0030001	NA	W5B397_WHEAT	metal ion binding [GO:0046872]	Traes_2AS_95611CAD2.1;	Triticum aestivum (Wheat)	metal ion transport [GO:0030001]	NA	NA	IPR006121;	NA	NA	PF00403;	NA	PS50846;	NA
Traes_2AS_A204857F71.1	280	-27.92	140	-15.94	NA	protein_coding	-	W5B3L4	Uncharacterized protein	unreviewed	chromosome [GO:0005694]; nucleus [GO:0005634]; histone-lysine N-methyltransferase activity [GO:0018024]; zinc ion binding [GO:0008270]	GO:0005694; GO:0018024; GO:0005634; GO:0008270	chromosome [GO:0005694]; nucleus [GO:0005634]	W5B3L4_WHEAT	histone-lysine N-methyltransferase activity [GO:0018024]; zinc ion binding [GO:0008270]	Traes_2AS_A204857F71.1;	Triticum aestivum (Wheat)	NA	NA	NA	IPR025794;IPR007728;IPR015947;IPR001214;IPR003105;	NA	NA	PF05033;PF02182;PF00856;	NA	PS50867;PS51575;PS50280;PS51015;	NA
Traes_2AS_DAFCDD695.1	284	-28.78	143	-15.22	NA	protein_coding	+	W5B544	Uncharacterized protein	unreviewed	ribosome [GO:0005840]; structural constituent of ribosome [GO:0003735]; translation [GO:0006412]	GO:0005840; GO:0003735; GO:0006412	ribosome [GO:0005840]	W5B544_WHEAT	structural constituent of ribosome [GO:0003735]	Traes_2AS_DAFCDD695.1;	Triticum aestivum (Wheat)	translation [GO:0006412]	NA	NA	IPR026569;IPR001383;	NA	PTHR13528;	PF00830;	NA	NA	NA
Traes_2AS_F55AA664F.1	298	-33.44	155	-16.94	EXORDIUM like 1 [Source:Projected from Arabidopsis thaliana (AT2G35150) TAIR;Acc:AT2G35150]	protein_coding	+	W5B5U5	Uncharacterized protein	unreviewed	NA	NA	NA	W5B5U5_WHEAT	NA	Traes_2AS_F55AA664F.1;	Triticum aestivum (Wheat)	NA	NA	NA	IPR006766;	NA	NA	PF04674;	NA	NA	NA
Traes_2BL_04FAB4405.1	288	-21.73	146	-10.97	NA	protein_coding	+	W5B6C4	Peroxidase (EC 1.11.1.7)	unreviewed	extracellular region [GO:0005576]; heme binding [GO:0020037]; metal ion binding [GO:0046872]; peroxidase activity [GO:0004601]; hydrogen peroxide catabolic process [GO:0042744]; response to oxidative stress [GO:0006979]	GO:0005576; GO:0020037; GO:0042744; GO:0046872; GO:0004601; GO:0006979	extracellular region [GO:0005576]	W5B6C4_WHEAT	heme binding [GO:0020037]; metal ion binding [GO:0046872]; peroxidase activity [GO:0004601]	Traes_2BL_04FAB4405.1;	Triticum aestivum (Wheat)	hydrogen peroxide catabolic process [GO:0042744]; response to oxidative stress [GO:0006979]	NA	NA	IPR010255;IPR002016;IPR000823;IPR019794;IPR019793;	NA	NA	PF00141;	NA	PS00435;PS00436;PS50873;	NA
Traes_2BL_088F3C674.1	285	-32.86	143	-19.87	C4-dicarboxylate transporter/malic acid transport protein [Source:Projected from Arabidopsis thaliana (AT1G12480) TAIR;Acc:AT1G12480]	protein_coding	-	W5B6H7	Uncharacterized protein	unreviewed	cell [GO:0005623]; integral component of membrane [GO:0016021]; voltage-gated anion channel activity [GO:0008308]; cellular ion homeostasis [GO:0006873]; inorganic anion transport [GO:0015698]; multicellular organismal water homeostasis [GO:0050891]; organic anion transport [GO:0015711]; purine nucleobase transport [GO:0006863]; response to abscisic acid [GO:0009737]; response to carbon dioxide […	GO:0005623; GO:0006873; GO:0015698; GO:0016021; GO:0050891; GO:0015711; GO:0006863; GO:0009737; GO:0010037; GO:0009270; GO:0010193; GO:0090332; GO:0008308	cell [GO:0005623]; integral component of membrane [GO:0016021]	W5B6H7_WHEAT	voltage-gated anion channel activity [GO:0008308]	Traes_2BL_088F3C674.1;	Triticum aestivum (Wheat)	cellular ion homeostasis [GO:0006873]; inorganic anion transport [GO:0015698]; multicellular organismal water homeostasis [GO:0050891]; organic anion transport [GO:0015711]; purine nucleobase transport [GO:0006863]; response to abscisic acid [GO:0009737]; response to carbon dioxide [GO:0010037]; response to humidity [GO:0009270]; response to ozone [GO:0010193]; stomatal closure [GO:0090332]	NA	NA	IPR004695;	NA	NA	PF03595;	NA	NA	NA
Traes_2BL_0A7F21A11.1	168	-22.82	168	-22.82	NA	protein_coding	-	W5B6L0	Uncharacterized protein	unreviewed	serine-type endopeptidase activity [GO:0004252]	GO:0004252	NA	W5B6L0_WHEAT	serine-type endopeptidase activity [GO:0004252]	Traes_2BL_0A7F21A11.1;	Triticum aestivum (Wheat)	NA	NA	NA	IPR000209;IPR015500;IPR010259;	NA	PTHR10795;	PF05922;PF00082;	NA	NA	NA
Traes_2BL_1F5DBD5D5.1	285	-31.68	145	-16.98	NA	protein_coding	+	W5B7J2	Uncharacterized protein	unreviewed	nucleus [GO:0005634]; lipid binding [GO:0008289]; sequence-specific DNA binding [GO:0043565]; regulation of transcription, DNA-templated [GO:0006355]	GO:0008289; GO:0005634; GO:0006355; GO:0043565	nucleus [GO:0005634]	W5B7J2_WHEAT	lipid binding [GO:0008289]; sequence-specific DNA binding [GO:0043565]	Traes_2BL_1F5DBD5D5.1;	Triticum aestivum (Wheat)	regulation of transcription, DNA-templated [GO:0006355]	NA	NA	IPR017970;IPR001356;IPR009057;IPR002913;	NA	NA	PF00046;PF01852;	NA	PS00027;PS50071;PS50848;	NA
Traes_2BL_255DCDBDE.2	284	-29.95	143	-18.48	NA	protein_coding	+	W5B7V2	Uncharacterized protein	unreviewed	NA	NA	NA	W5B7V2_WHEAT	NA	Traes_2BL_255DCDBDE.2;	Triticum aestivum (Wheat)	NA	NA	NA	IPR013830;	NA	NA	NA	NA	NA	NA
Traes_2BL_311F780CC.2	290	-26.86	145	-14.12	NA	protein_coding	+	A0A096UM62	Uncharacterized protein	unreviewed	integral component of membrane [GO:0016021]	GO:0016021	integral component of membrane [GO:0016021]	A0A096UM62_WHEAT	NA	Traes_2BL_311F780CC.2;	Triticum aestivum (Wheat)	NA	NA	NA	NA	NA	NA	NA	NA	NA	NA
Traes_2BL_5920D4C60.1	577	-55.08	148	-19	NA	protein_coding	+	W5BA45	Uncharacterized protein	unreviewed	NA	NA	NA	W5BA45_WHEAT	NA	Traes_2BL_5920D4C60.1;	Triticum aestivum (Wheat)	NA	NA	NA	NA	NA	NA	NA	NA	NA	NA
Traes_2BL_AA4A7E3C2.2	291	-26.66	146	-14.25	GDSL-like Lipase/Acylhydrolase superfamily protein [Source:Projected from Arabidopsis thaliana (AT5G41890) TAIR;Acc:AT5G41890]	protein_coding	-	W5BDR8	Uncharacterized protein	unreviewed	lipase activity [GO:0016298]; lipid metabolic process [GO:0006629]	GO:0016298; GO:0006629	NA	W5BDR8_WHEAT	lipase activity [GO:0016298]	Traes_2BL_AA4A7E3C2.2;	Triticum aestivum (Wheat)	lipid metabolic process [GO:0006629]	NA	NA	IPR001087;IPR008265;IPR013830;	NA	NA	PF00657;	NA	PS01098;	NA
Traes_2BS_42DB47A8A.1	423	-51.14	142	-19.98	NA	protein_coding	+	W5BJQ4	Uncharacterized protein	unreviewed	integral component of membrane [GO:0016021]; transferase activity, transferring glycosyl groups [GO:0016757]	GO:0016021; GO:0016757	integral component of membrane [GO:0016021]	W5BJQ4_WHEAT	transferase activity, transferring glycosyl groups [GO:0016757]	Traes_2BS_42DB47A8A.1;	Triticum aestivum (Wheat)	NA	NA	NA	IPR007657;	NA	NA	PF04577;	NA	NA	NA
Traes_2BS_45CD5B99E.2	170	-31.13	170	-31.13	NA	protein_coding	+	W5BJT9	Uncharacterized protein	unreviewed	NA	NA	NA	W5BJT9_WHEAT	NA	Traes_2BS_45CD5B99E.2;	Triticum aestivum (Wheat)	NA	NA	NA	NA	NA	NA	NA	NA	NA	NA
Traes_2BS_559E90302.1	298	-32.55	155	-16.94	EXORDIUM like 1 [Source:Projected from Arabidopsis thaliana (AT2G35150) TAIR;Acc:AT2G35150]	protein_coding	-	W5BK88	Uncharacterized protein	unreviewed	NA	NA	NA	W5BK88_WHEAT	NA	Traes_2BS_559E90302.1;	Triticum aestivum (Wheat)	NA	NA	NA	IPR006766;	NA	NA	PF04674;	NA	NA	NA
Traes_2BS_5D91AE77C.6	288	-35.56	147	-23.51	NA	protein_coding	+	A0A096UMM7	Uncharacterized protein	unreviewed	carboxy-lyase activity [GO:0016831]; isoprenoid biosynthetic process [GO:0008299]	GO:0016831; GO:0008299	NA	A0A096UMM7_WHEAT	carboxy-lyase activity [GO:0016831]	Traes_2BS_5D91AE77C.6;	Triticum aestivum (Wheat)	isoprenoid biosynthetic process [GO:0008299]	NA	NA	IPR013750;IPR005935;IPR014721;	NA	PTHR10977;	NA	NA	NA	NA
Traes_2BS_6EDA67CC0.2	160	-20.89	160	-20.89	NA	protein_coding	-	W5BKZ3	Uncharacterized protein	unreviewed	NA	NA	NA	W5BKZ3_WHEAT	NA	Traes_2BS_6EDA67CC0.2;	Triticum aestivum (Wheat)	NA	NA	NA	IPR021148;	NA	NA	PF04669;	NA	NA	NA
Traes_2BS_D9C782676.1	434	-46.89	152	-17.77	NA	protein_coding	-	W5BP90	Uncharacterized protein	unreviewed	heme binding [GO:0020037]; iron ion binding [GO:0005506]; monooxygenase activity [GO:0004497]; oxidoreductase activity, acting on paired donors, with incorporation or reduction of molecular oxygen [GO:0016705]	GO:0020037; GO:0005506; GO:0004497; GO:0016705	NA	W5BP90_WHEAT	heme binding [GO:0020037]; iron ion binding [GO:0005506]; monooxygenase activity [GO:0004497]; oxidoreductase activity, acting on paired donors, with incorporation or reduction of molecular oxygen [GO:0016705]	Traes_2BS_D9C782676.1;	Triticum aestivum (Wheat)	NA	NA	NA	IPR001128;IPR017972;IPR002401;	NA	NA	PF00067;	NA	PS00086;	NA
Traes_2BS_DABEABDDC.1	290	-30.13	150	-15.56	NA	protein_coding	-	W5BP96	MLO-like protein	unreviewed	integral component of membrane [GO:0016021]; defense response [GO:0006952]; response to biotic stimulus [GO:0009607]	GO:0006952; GO:0016021; GO:0009607	integral component of membrane [GO:0016021]	W5BP96_WHEAT	NA	Traes_2BS_DABEABDDC.1;	Triticum aestivum (Wheat)	defense response [GO:0006952]; response to biotic stimulus [GO:0009607]	NA	NA	IPR004326;	NA	NA	PF03094;	NA	NA	NA
Traes_2BS_EE62A3C6C.1	284	-28.78	143	-15.22	Ribosomal L28 family [Source:Projected from Arabidopsis thaliana (AT4G31460) TAIR;Acc:AT4G31460]	protein_coding	-	W5BPV6	Uncharacterized protein	unreviewed	ribosome [GO:0005840]; structural constituent of ribosome [GO:0003735]; translation [GO:0006412]	GO:0005840; GO:0003735; GO:0006412	ribosome [GO:0005840]	W5BPV6_WHEAT	structural constituent of ribosome [GO:0003735]	Traes_2BS_EE62A3C6C.1;	Triticum aestivum (Wheat)	translation [GO:0006412]	NA	NA	IPR026569;IPR001383;	NA	PTHR13528;	PF00830;	NA	NA	NA
Traes_2DL_0E11C7757.2	292	-36.45	148	-21.5	DIE2/ALG10 family [Source:Projected from Arabidopsis thaliana (AT5G02410) TAIR;Acc:AT5G02410]	protein_coding	+	W5BR61	Uncharacterized protein	unreviewed	endoplasmic reticulum membrane [GO:0005789]; integral component of membrane [GO:0016021]; dolichyl-phosphate-glucose-glycolipid alpha-glucosyltransferase activity [GO:0004583]; dolichol-linked oligosaccharide biosynthetic process [GO:0006488]	GO:0006488; GO:0004583; GO:0005789; GO:0016021	endoplasmic reticulum membrane [GO:0005789]; integral component of membrane [GO:0016021]	W5BR61_WHEAT	dolichyl-phosphate-glucose-glycolipid alpha-glucosyltransferase activity [GO:0004583]	Traes_2DL_0E11C7757.2;	Triticum aestivum (Wheat)	dolichol-linked oligosaccharide biosynthetic process [GO:0006488]	NA	NA	IPR016900;	NA	PTHR12989;	PF04922;	NA	NA	NA
Traes_2DL_2360581C3.2	291	-29.77	146	-16.13	NA	protein_coding	+	W5BS61	Uncharacterized protein	unreviewed	NA	NA	NA	W5BS61_WHEAT	NA	Traes_2DL_2360581C3.2;	Triticum aestivum (Wheat)	NA	NA	NA	NA	NA	NA	NA	NA	NA	NA
Traes_2DL_39A6CF612.1	288	-28.26	147	-15.09	NA	protein_coding	-	W5BT71	Uncharacterized protein	unreviewed	NA	NA	NA	W5BT71_WHEAT	NA	Traes_2DL_39A6CF612.1;	Triticum aestivum (Wheat)	NA	NA	NA	IPR004328;	NA	NA	PF03097;	NA	PS51180;	NA
Traes_2DL_5642F7EAC.1	164	-28.62	164	-28.62	NA	protein_coding	-	W5BUM0	Uncharacterized protein	unreviewed	integral component of membrane [GO:0016021]; ATP binding [GO:0005524]; protein serine/threonine kinase activity [GO:0004674]	GO:0005524; GO:0016021; GO:0004674	integral component of membrane [GO:0016021]	W5BUM0_WHEAT	ATP binding [GO:0005524]; protein serine/threonine kinase activity [GO:0004674]	Traes_2DL_5642F7EAC.1;	Triticum aestivum (Wheat)	NA	NA	NA	IPR013320;IPR011009;IPR032675;IPR001611;IPR013210;IPR000719;IPR017441;IPR008271;	NA	NA	PF00560;PF13855;PF08263;PF00069;	NA	PS00107;PS50011;PS00108;	NA
Traes_2DL_61B54B8C5.1	294	-29.51	152	-14.96	NA	protein_coding	-	W5BV49	Uncharacterized protein	unreviewed	NA	NA	NA	W5BV49_WHEAT	NA	Traes_2DL_61B54B8C5.1;	Triticum aestivum (Wheat)	NA	NA	NA	IPR008579;IPR014710;IPR011051;	NA	NA	PF05899;	NA	NA	NA
Traes_2DL_C2CFFECCA.1	288	-29.57	144	-17.72	NA	protein_coding	-	W5BZW8	Uncharacterized protein	unreviewed	NA	NA	NA	W5BZW8_WHEAT	NA	Traes_2DL_C2CFFECCA.1;	Triticum aestivum (Wheat)	NA	NA	NA	IPR001858;IPR008914;	NA	NA	PF01161;	NA	PS01220;	NA
Traes_3AL_238C46A6F.2	463	-58.65	163	-25.31	NA	protein_coding	-	W5CB91	Uncharacterized protein	unreviewed	oxidoreductase activity [GO:0016491]	GO:0016491	NA	W5CB91_WHEAT	oxidoreductase activity [GO:0016491]	Traes_3AL_238C46A6F.2;	Triticum aestivum (Wheat)	NA	NA	NA	IPR013740;IPR012336;	NA	NA	PF08534;	NA	PS51352;	NA
Traes_3AL_82306B917.1	286	-26.07	146	-15.31	NA	protein_coding	+	W5CEC2	Uncharacterized protein	unreviewed	ATP binding [GO:0005524]; protein kinase activity [GO:0004672]	GO:0005524; GO:0004672	NA	W5CEC2_WHEAT	ATP binding [GO:0005524]; protein kinase activity [GO:0004672]	Traes_3AL_82306B917.1;	Triticum aestivum (Wheat)	NA	NA	NA	IPR011009;IPR000719;IPR001245;IPR008271;	NA	NA	PF07714;	NA	PS50011;PS00108;	NA
Traes_3AL_D207C9374.1	156	-21.28	156	-21.28	NA	protein_coding	-	W5CH04	Uncharacterized protein	unreviewed	hydro-lyase activity [GO:0016836]	GO:0016836	NA	W5CH04_WHEAT	hydro-lyase activity [GO:0016836]	Traes_3AL_D207C9374.1;	Triticum aestivum (Wheat)	NA	NA	NA	IPR032259;	NA	NA	PF16113;	NA	NA	NA
Traes_3AL_EBA9832F21.2	156	-24.01	156	-24.01	NA	protein_coding	+	W5CHT8	Uncharacterized protein	unreviewed	integral component of membrane [GO:0016021]	GO:0016021	integral component of membrane [GO:0016021]	W5CHT8_WHEAT	NA	Traes_3AL_EBA9832F21.2;	Triticum aestivum (Wheat)	NA	NA	NA	IPR032675;IPR001611;IPR013210;	NA	NA	PF13855;PF08263;	NA	PS51450;	NA
Traes_3AS_12C167A84.2	159	-20.47	159	-20.47	NA	protein_coding	+	W5CIV5	Uncharacterized protein	unreviewed	NA	NA	NA	W5CIV5_WHEAT	NA	Traes_3AS_12C167A84.2;	Triticum aestivum (Wheat)	NA	NA	NA	IPR032675;IPR001611;IPR013210;	NA	NA	PF00560;PF08263;	NA	NA	NA
Traes_3AS_4A958FB4D.1	160	-22.47	160	-22.47	NA	protein_coding	+	W5CK32	Uncharacterized protein	unreviewed	ADP binding [GO:0043531]	GO:0043531	NA	W5CK32_WHEAT	ADP binding [GO:0043531]	Traes_3AS_4A958FB4D.1;	Triticum aestivum (Wheat)	NA	NA	NA	IPR032675;IPR002182;IPR027417;	NA	NA	PF00931;	NA	NA	NA
Traes_3AS_DFCB12564.2	160	-21.8	160	-21.8	NA	protein_coding	-	A0A096UP21	Uncharacterized protein	unreviewed	integral component of membrane [GO:0016021]; ATP binding [GO:0005524]; protein kinase activity [GO:0004672]	GO:0005524; GO:0016021; GO:0004672	integral component of membrane [GO:0016021]	A0A096UP21_WHEAT	ATP binding [GO:0005524]; protein kinase activity [GO:0004672]	Traes_3AS_DFCB12564.2;	Triticum aestivum (Wheat)	NA	NA	NA	IPR013320;IPR011009;IPR032675;IPR001611;IPR003591;IPR000719;IPR017441;IPR002290;IPR008271;	NA	NA	PF00560;PF13855;PF00069;	NA	PS00107;PS50011;PS00108;	NA
Traes_3DL_1873B5327.1	297	-38.74	157	-22.34	NA	protein_coding	-	A0A096UPT7	Uncharacterized protein	unreviewed	NA	NA	NA	A0A096UPT7_WHEAT	NA	Traes_3DL_1873B5327.1;	Triticum aestivum (Wheat)	NA	NA	NA	NA	NA	NA	NA	NA	NA	NA
Traes_3DL_60A9803F8.1	156	-22.14	156	-22.14	NA	protein_coding	-	W5DAD1	Uncharacterized protein	unreviewed	NA	NA	NA	W5DAD1_WHEAT	NA	Traes_3DL_60A9803F8.1;	Triticum aestivum (Wheat)	NA	NA	NA	NA	NA	NA	NA	NA	NA	NA
Traes_3DL_661D28EB1.1	314	-41.92	159	-22.9	NA	protein_coding	-	W5DAJ6	Uncharacterized protein	unreviewed	NA	NA	NA	W5DAJ6_WHEAT	NA	Traes_3DL_661D28EB1.1;	Triticum aestivum (Wheat)	NA	NA	NA	IPR002885;IPR011990;	NA	NA	PF01535;PF12854;PF13041;	TIGR00756;	PS51375;	NA
Traes_3DL_DFACE051B.2	160	-22.19	160	-22.19	phosphate transporter 4;3 [Source:Projected from Arabidopsis thaliana (AT3G46980) TAIR;Acc:AT3G46980]	protein_coding	-	W5DEB3	Uncharacterized protein	unreviewed	integral component of membrane [GO:0016021]; transmembrane transport [GO:0055085]	GO:0016021; GO:0055085	integral component of membrane [GO:0016021]	W5DEB3_WHEAT	NA	Traes_3DL_DFACE051B.2;	Triticum aestivum (Wheat)	transmembrane transport [GO:0055085]	NA	NA	IPR011701;IPR020846;	NA	NA	PF07690;	NA	PS50850;	NA
Traes_3DS_04559BAAD.2	283	-23.96	142	-12.04	NA	protein_coding	-	W5DFE0	Uncharacterized protein	unreviewed	NA	NA	NA	W5DFE0_WHEAT	NA	Traes_3DS_04559BAAD.2;	Triticum aestivum (Wheat)	NA	NA	NA	NA	NA	NA	NA	NA	NA	NA
Traes_3DS_5213AD9E3.2	444	-39.77	152	-13.67	NA	protein_coding	-	A0A096UQ33	Uncharacterized protein	unreviewed	NA	NA	NA	A0A096UQ33_WHEAT	NA	Traes_3DS_5213AD9E3.2;	Triticum aestivum (Wheat)	NA	NA	NA	NA	NA	NA	NA	NA	NA	NA
Traes_4AL_243D27E68.1	280	-33.39	140	-17.64	ARM repeat superfamily protein [Source:Projected from Arabidopsis thaliana (AT3G56210) TAIR;Acc:AT3G56210]	protein_coding	-	W5DMC1	Uncharacterized protein	unreviewed	integral component of membrane [GO:0016021]	GO:0016021	integral component of membrane [GO:0016021]	W5DMC1_WHEAT	NA	Traes_4AL_243D27E68.1;	Triticum aestivum (Wheat)	NA	NA	NA	IPR011989;IPR016024;	NA	NA	NA	NA	NA	NA
Traes_4AL_38AADA33F.1	286	-27.44	143	-13.72	NA	protein_coding	+	W5DN46	Uncharacterized protein	unreviewed	integral component of membrane [GO:0016021]	GO:0016021	integral component of membrane [GO:0016021]	W5DN46_WHEAT	NA	Traes_4AL_38AADA33F.1;	Triticum aestivum (Wheat)	NA	NA	NA	NA	NA	NA	NA	NA	NA	NA
Traes_4AL_62A3C8525.1	298	-27.57	151	-14.96	NA	protein_coding	+	W5DPN8	Uncharacterized protein	unreviewed	integral component of membrane [GO:0016021]; zinc ion binding [GO:0008270]	GO:0016021; GO:0008270	integral component of membrane [GO:0016021]	W5DPN8_WHEAT	zinc ion binding [GO:0008270]	Traes_4AL_62A3C8525.1;	Triticum aestivum (Wheat)	NA	NA	NA	IPR001841;IPR013083;	NA	NA	PF13639;	NA	PS50089;	NA
Traes_4AL_6931E18FF.2	293	-39.66	150	-21.84	NA	protein_coding	+	W5DPY3	Uncharacterized protein	unreviewed	hydrolase activity, acting on ester bonds [GO:0016788]	GO:0016788	NA	W5DPY3_WHEAT	hydrolase activity, acting on ester bonds [GO:0016788]	Traes_4AL_6931E18FF.2;	Triticum aestivum (Wheat)	NA	NA	NA	IPR001087;IPR013830;	NA	NA	PF00657;	NA	NA	NA
Traes_4AL_B90EFBE3E.2	157	-26.04	157	-26.04	NA	protein_coding	+	W5DSX3	Uncharacterized protein	unreviewed	NA	NA	NA	W5DSX3_WHEAT	NA	Traes_4AL_B90EFBE3E.2;	Triticum aestivum (Wheat)	NA	NA	NA	IPR032675;	NA	NA	NA	NA	NA	NA
Traes_4AL_BD1CF1693.2	158	-21.71	158	-21.71	NA	protein_coding	-	W5DT37	Uncharacterized protein	unreviewed	cysteine-type peptidase activity [GO:0008234]	GO:0008234	NA	W5DT37_WHEAT	cysteine-type peptidase activity [GO:0008234]	Traes_4AL_BD1CF1693.2;	Triticum aestivum (Wheat)	NA	NA	NA	IPR003653;	NA	NA	PF02902;	NA	PS50600;	NA
Traes_4AL_BF2AC1022.3	159	-21.8	159	-21.8	Tetratricopeptide repeat (TPR)-like superfamily protein [Source:Projected from Arabidopsis thaliana (AT1G16480) TAIR;Acc:AT1G16480]	protein_coding	-	A0A096UQG3	Uncharacterized protein	unreviewed	zinc ion binding [GO:0008270]	GO:0008270	NA	A0A096UQG3_WHEAT	zinc ion binding [GO:0008270]	Traes_4AL_BF2AC1022.3;	Triticum aestivum (Wheat)	NA	NA	NA	IPR032867;IPR002885;IPR011990;	NA	NA	PF14432;PF01535;PF13041;	TIGR00756;	PS51375;	NA
Traes_4AL_C6DDF9820.1	293	-29.98	152	-17.99	NA	protein_coding	+	W5DTG9	Uncharacterized protein	unreviewed	response to desiccation [GO:0009269]	GO:0009269	NA	W5DTG9_WHEAT	NA	Traes_4AL_C6DDF9820.1;	Triticum aestivum (Wheat)	response to desiccation [GO:0009269]	NA	NA	IPR013783;IPR004864;IPR013990;	NA	NA	PF03168;	NA	NA	NA
Traes_4AL_D173BC8C9.2	291	-29.49	149	-18.73	NA	protein_coding	+	W5DTW7	Uncharacterized protein	unreviewed	NA	NA	NA	W5DTW7_WHEAT	NA	Traes_4AL_D173BC8C9.2;	Triticum aestivum (Wheat)	NA	NA	NA	NA	NA	NA	NA	NA	NA	NA
Traes_4AL_D1EB3990D.1	290	-27.75	146	-14.94	NA	protein_coding	-	W5DTX3	Uncharacterized protein	unreviewed	integral component of membrane [GO:0016021]	GO:0016021	integral component of membrane [GO:0016021]	W5DTX3_WHEAT	NA	Traes_4AL_D1EB3990D.1;	Triticum aestivum (Wheat)	NA	NA	NA	IPR009606;	NA	NA	PF06749;	NA	NA	NA
Traes_4AL_EDF7FA9EA.2	284	-28.45	142	-16.46	NA	protein_coding	-	W5DV12	Uncharacterized protein	unreviewed	ADP binding [GO:0043531]	GO:0043531	NA	W5DV12_WHEAT	ADP binding [GO:0043531]	Traes_4AL_EDF7FA9EA.2;	Triticum aestivum (Wheat)	NA	NA	NA	IPR032675;IPR002182;IPR027417;	NA	NA	PF00931;	NA	NA	NA
Traes_4AS_7B559A9E3.2	157	-21.85	157	-21.85	Protein of unknown function (DUF 3339) [Source:Projected from Arabidopsis thaliana (AT5G40960) TAIR;Acc:AT5G40960]	protein_coding	-	W5DY51	Uncharacterized protein	unreviewed	anchored component of membrane [GO:0031225]; integral component of membrane [GO:0016021]	GO:0031225; GO:0016021	anchored component of membrane [GO:0031225]; integral component of membrane [GO:0016021]	W5DY51_WHEAT	NA	Traes_4AS_7B559A9E3.2;	Triticum aestivum (Wheat)	NA	NA	NA	IPR021775;	NA	NA	PF11820;	NA	NA	NA
Traes_4AS_CDC673BD9.1	290	-34.78	149	-23.74	NA	protein_coding	-	W5DZV5	Uncharacterized protein	unreviewed	metal ion binding [GO:0046872]; protein serine/threonine phosphatase activity [GO:0004722]	GO:0046872; GO:0004722	NA	W5DZV5_WHEAT	metal ion binding [GO:0046872]; protein serine/threonine phosphatase activity [GO:0004722]	Traes_4AS_CDC673BD9.1;	Triticum aestivum (Wheat)	NA	NA	NA	IPR015655;IPR000222;IPR001932;	NA	PTHR13832;	PF00481;	NA	PS01032;PS51746;	NA
Traes_4BL_4AD188E15.2	297	-30.23	155	-16.21	NA	protein_coding	+	W5E369	Uncharacterized protein	unreviewed	integral component of membrane [GO:0016021]	GO:0016021	integral component of membrane [GO:0016021]	W5E369_WHEAT	NA	Traes_4BL_4AD188E15.2;	Triticum aestivum (Wheat)	NA	NA	NA	NA	NA	NA	NA	NA	NA	NA
Traes_4BL_B2C3C5616.2	575	-60.39	147	-20.22	NA	protein_coding	+	W5E6E5	Uncharacterized protein	unreviewed	NA	NA	NA	W5E6E5_WHEAT	NA	Traes_4BL_B2C3C5616.2;	Triticum aestivum (Wheat)	NA	NA	NA	NA	NA	NA	NA	NA	NA	NA
Traes_4BL_D22A2BABC.1	296	-29.87	153	-17.27	uroporphyrinogen-III synthase family protein [Source:Projected from Arabidopsis thaliana (AT2G26540) TAIR;Acc:AT2G26540]	protein_coding	-	W5E7C9	Uncharacterized protein	unreviewed	uroporphyrinogen-III synthase activity [GO:0004852]; tetrapyrrole biosynthetic process [GO:0033014]	GO:0033014; GO:0004852	NA	W5E7C9_WHEAT	uroporphyrinogen-III synthase activity [GO:0004852]	Traes_4BL_D22A2BABC.1;	Triticum aestivum (Wheat)	tetrapyrrole biosynthetic process [GO:0033014]	NA	NA	IPR003754;	NA	NA	PF02602;	NA	NA	NA
Traes_4BS_0BDB0D05C.2	287	-25.57	145	-13.17	NA	protein_coding	+	W5E923	Uncharacterized protein	unreviewed	cytoplasm [GO:0005737]; microtubule [GO:0005874]; GTP binding [GO:0005525]; GTPase activity [GO:0003924]; structural constituent of cytoskeleton [GO:0005200]; microtubule-based process [GO:0007017]	GO:0005525; GO:0003924; GO:0005737; GO:0005874; GO:0007017; GO:0005200	cytoplasm [GO:0005737]; microtubule [GO:0005874]	W5E923_WHEAT	GTPase activity [GO:0003924]; GTP binding [GO:0005525]; structural constituent of cytoskeleton [GO:0005200]	Traes_4BS_0BDB0D05C.2;	Triticum aestivum (Wheat)	microtubule-based process [GO:0007017]	NA	NA	IPR013838;IPR002453;IPR008280;IPR000217;IPR018316;IPR023123;IPR017975;IPR003008;	NA	PTHR11588;	PF00091;PF03953;	NA	PS00227;PS00228;	NA
Traes_4BS_25A103CD1.1	284	-32.16	143	-18.14	NA	protein_coding	-	W5E9Q0	Uncharacterized protein	unreviewed	NA	NA	NA	W5E9Q0_WHEAT	NA	Traes_4BS_25A103CD1.1;	Triticum aestivum (Wheat)	NA	NA	NA	NA	NA	NA	NA	NA	NA	NA
Traes_4BS_959C97F4F.1	280	-29.2	140	-17.64	NA	protein_coding	-	W5EC73	Uncharacterized protein	unreviewed	NA	NA	NA	W5EC73_WHEAT	NA	Traes_4BS_959C97F4F.1;	Triticum aestivum (Wheat)	NA	NA	NA	IPR008511;	NA	NA	PF05633;	NA	NA	NA
Traes_4BS_F5C8786C6.2	281	-26.15	141	-15.37	NA	protein_coding	-	W5EEH7	Uncharacterized protein	unreviewed	NA	NA	NA	W5EEH7_WHEAT	NA	Traes_4BS_F5C8786C6.2;	Triticum aestivum (Wheat)	NA	NA	NA	IPR006867;	NA	NA	PF04782;	NA	NA	NA
Traes_4BS_FBD906214.1	159	-22.28	159	-22.28	NA	protein_coding	-	W5EEM2	Uncharacterized protein	unreviewed	NA	NA	NA	W5EEM2_WHEAT	NA	Traes_4BS_FBD906214.1;	Triticum aestivum (Wheat)	NA	NA	NA	IPR016140;IPR027923;	NA	NA	PF14547;	NA	NA	NA
Traes_4DL_76D2C74E7.2	285	-24.73	145	-13.17	NA	protein_coding	+	W5EIS6	Uncharacterized protein	unreviewed	chloroplast envelope [GO:0009941]; chloroplast stroma [GO:0009570]; plastid large ribosomal subunit [GO:0000311]; structural constituent of ribosome [GO:0003735]; DNA-templated transcription, elongation [GO:0006354]; translation [GO:0006412]	GO:0006354; GO:0009941; GO:0009570; GO:0000311; GO:0003735; GO:0006412	chloroplast envelope [GO:0009941]; chloroplast stroma [GO:0009570]; plastid large ribosomal subunit [GO:0000311]	W5EIS6_WHEAT	structural constituent of ribosome [GO:0003735]	Traes_4DL_76D2C74E7.2;	Triticum aestivum (Wheat)	DNA-templated transcription, elongation [GO:0006354]; translation [GO:0006412]	NA	NA	IPR005749;IPR001196;IPR021131;	NA	PTHR12934;	PF00828;	TIGR01071;	PS00475;	NA
Traes_4DL_A7C1B0A43.2	293	-40.59	152	-21.12	NA	protein_coding	-	W5EKH3	Uncharacterized protein	unreviewed	integral component of membrane [GO:0016021]	GO:0016021	integral component of membrane [GO:0016021]	W5EKH3_WHEAT	NA	Traes_4DL_A7C1B0A43.2;	Triticum aestivum (Wheat)	NA	NA	NA	IPR020846;	NA	NA	NA	NA	NA	NA
Traes_4DL_ECEE169A7.1	287	-41.43	145	-22.08	NA	protein_coding	+	W5EMV0	Uncharacterized protein	unreviewed	chloroplast [GO:0009507]; integral component of membrane [GO:0016021]; secondary active sulfate transmembrane transporter activity [GO:0008271]	GO:0009507; GO:0016021; GO:0008271	chloroplast [GO:0009507]; integral component of membrane [GO:0016021]	W5EMV0_WHEAT	secondary active sulfate transmembrane transporter activity [GO:0008271]	Traes_4DL_ECEE169A7.1;	Triticum aestivum (Wheat)	NA	NA	NA	IPR018045;IPR011547;IPR001902;IPR030311;	NA	PTHR11814;PTHR11814:SF60;	PF00916;	TIGR00815;	PS01130;	NA
Traes_4DL_EE8AE503B.1	284	-22.74	142	-11.99	NA	protein_coding	+	A0A096URG3	Uncharacterized protein	unreviewed	NA	NA	NA	A0A096URG3_WHEAT	NA	Traes_4DL_EE8AE503B.1;	Triticum aestivum (Wheat)	NA	NA	NA	NA	NA	NA	NA	NA	NA	NA
Traes_4DS_1E45D7AC7.2	434	-53.64	146	-21.78	NA	protein_coding	+	W5EP49	Uncharacterized protein	unreviewed	NA	NA	NA	W5EP49_WHEAT	NA	Traes_4DS_1E45D7AC7.2;	Triticum aestivum (Wheat)	NA	NA	NA	NA	NA	NA	NA	NA	NA	NA
Traes_4DS_A73B50C9D.3	429	-45.34	145	-18.14	NA	protein_coding	-	W5ES55	Uncharacterized protein	unreviewed	NA	NA	NA	W5ES55_WHEAT	NA	Traes_4DS_A73B50C9D.3;	Triticum aestivum (Wheat)	NA	NA	NA	IPR029063;	NA	NA	NA	NA	NA	NA
Traes_4DS_D9BBB4250.2	156	-20.98	156	-20.98	NA	protein_coding	-	W5ET91	Non-specific serine/threonine protein kinase (EC 2.7.11.1)	unreviewed	integral component of membrane [GO:0016021]; ATP binding [GO:0005524]; protein serine/threonine kinase activity [GO:0004674]; signal transduction [GO:0007165]	GO:0005524; GO:0016021; GO:0004674; GO:0007165	integral component of membrane [GO:0016021]	W5ET91_WHEAT	ATP binding [GO:0005524]; protein serine/threonine kinase activity [GO:0004674]	Traes_4DS_D9BBB4250.2;	Triticum aestivum (Wheat)	signal transduction [GO:0007165]	NA	NA	IPR028375;IPR011009;IPR018451;IPR004041;IPR000719;IPR017441;IPR002290;IPR008271;	NA	NA	PF03822;PF00069;	NA	PS50816;PS00107;PS50011;PS00108;	NA
Traes_4DS_DCE3482C2.1	159	-22.76	159	-22.76	NA	protein_coding	+	W5ETC3	Uncharacterized protein	unreviewed	NA	NA	NA	W5ETC3_WHEAT	NA	Traes_4DS_DCE3482C2.1;	Triticum aestivum (Wheat)	NA	NA	NA	IPR019160;	NA	NA	PF09763;	NA	NA	NA
Traes_4DS_F7ED3C19B.1	287	-40.53	146	-24.46	NA	protein_coding	+	W5ETY7	Uncharacterized protein	unreviewed	NA	NA	NA	W5ETY7_WHEAT	NA	Traes_4DS_F7ED3C19B.1;	Triticum aestivum (Wheat)	NA	NA	NA	IPR005607;	NA	NA	PF03909;	NA	PS50858;	NA
Traes_5AL_0F994E366.1	164	-27.12	164	-27.12	NA	protein_coding	-	W5EUN8	Uncharacterized protein	unreviewed	ADP binding [GO:0043531]	GO:0043531	NA	W5EUN8_WHEAT	ADP binding [GO:0043531]	Traes_5AL_0F994E366.1;	Triticum aestivum (Wheat)	NA	NA	NA	IPR002182;IPR027417;	NA	NA	PF00931;	NA	NA	NA
Traes_5AL_2765E104A.1	294	-33.65	152	-19.64	NA	protein_coding	+	W5EVL5	Uncharacterized protein	unreviewed	nucleic acid binding [GO:0003676]; nucleotide binding [GO:0000166]	GO:0003676; GO:0000166	NA	W5EVL5_WHEAT	nucleic acid binding [GO:0003676]; nucleotide binding [GO:0000166]	Traes_5AL_2765E104A.1;	Triticum aestivum (Wheat)	NA	NA	NA	IPR012677;IPR000504;IPR012921;	NA	NA	PF00076;PF07744;	NA	PS50102;	NA
Traes_5AL_6B9D5CBCA.1	296	-25.54	148	-12.77	NA	protein_coding	-	W5EY05	Uncharacterized protein	unreviewed	oxo-acid-lyase activity [GO:0016833]; biosynthetic process [GO:0009058]	GO:0009058; GO:0016833	NA	W5EY05_WHEAT	oxo-acid-lyase activity [GO:0016833]	Traes_5AL_6B9D5CBCA.1;	Triticum aestivum (Wheat)	biosynthetic process [GO:0009058]	NA	NA	IPR005801;IPR019999;IPR006805;IPR015890;	NA	NA	PF04715;PF00425;	NA	NA	NA
Traes_5AL_6DC9D5334.9	285	-23.84	144	-12.8	mitochondrial editing factor 18 [Source:Projected from Arabidopsis thaliana (AT5G19020) TAIR;Acc:AT5G19020]	protein_coding	-	W5EY43	Uncharacterized protein	unreviewed	NA	NA	NA	W5EY43_WHEAT	NA	Traes_5AL_6DC9D5334.9;	Triticum aestivum (Wheat)	NA	NA	NA	IPR002885;	NA	NA	PF01535;PF13041;PF13812;	TIGR00756;	PS51375;	NA
Traes_5AL_9733BF17E.1	287	-28.02	144	-15.7	Phototropic-responsive NPH3 family protein [Source:Projected from Arabidopsis thaliana (AT4G31820) TAIR;Acc:AT4G31820]	protein_coding	-	W5EZK6	Uncharacterized protein	unreviewed	plasma membrane [GO:0005886]; signal transducer activity [GO:0004871]; animal organ development [GO:0048513]; apical protein localization [GO:0045176]; basipetal auxin transport [GO:0010540]; cotyledon development [GO:0048825]; flower development [GO:0009908]; inflorescence development [GO:0010229]; positive regulation of flower development [GO:0009911]	GO:0048513; GO:0045176; GO:0010540; GO:0048825; GO:0009908; GO:0010229; GO:0005886; GO:0009911; GO:0004871	plasma membrane [GO:0005886]	W5EZK6_WHEAT	signal transducer activity [GO:0004871]	Traes_5AL_9733BF17E.1;	Triticum aestivum (Wheat)	animal organ development [GO:0048513]; apical protein localization [GO:0045176]; basipetal auxin transport [GO:0010540]; cotyledon development [GO:0048825]; flower development [GO:0009908]; inflorescence development [GO:0010229]; positive regulation of flower development [GO:0009911]	NA	NA	IPR000210;IPR029961;IPR027356;IPR011333;	NA	PTHR32370:SF7;	PF00651;PF03000;	NA	PS50097;PS51649;	NA
Traes_5AL_A6AF78807.1	294	-34.36	149	-18.7	Tim10/DDP family zinc finger protein [Source:Projected from Arabidopsis thaliana (AT2G29530) TAIR;Acc:AT2G29530]	protein_coding	+	W5F069	Uncharacterized protein	unreviewed	mitochondrion [GO:0005739]; metal ion binding [GO:0046872]; protein import into mitochondrial inner membrane [GO:0045039]	GO:0046872; GO:0005739; GO:0045039	mitochondrion [GO:0005739]	W5F069_WHEAT	metal ion binding [GO:0046872]	Traes_5AL_A6AF78807.1;	Triticum aestivum (Wheat)	protein import into mitochondrial inner membrane [GO:0045039]	NA	NA	IPR004217;IPR027247;	NA	PTHR11038;	PF02953;	NA	NA	NA
Traes_5AL_E4E5B111A.1	157	-24.83	157	-24.83	NA	protein_coding	-	W5F2F6	Uncharacterized protein	unreviewed	response to stress [GO:0006950]; response to water [GO:0009415]	GO:0006950; GO:0009415	NA	W5F2F6_WHEAT	NA	Traes_5AL_E4E5B111A.1;	Triticum aestivum (Wheat)	response to stress [GO:0006950]; response to water [GO:0009415]	NA	NA	IPR000167;IPR030513;	NA	NA	PF00257;	NA	PS00823;	NA
Traes_5BL_0CE24DB49.1	297	-31.7	152	-16.22	NA	protein_coding	-	W5F7E3	Serine/threonine-protein phosphatase (EC 3.1.3.16)	unreviewed	phosphoprotein phosphatase activity [GO:0004721]; brassinosteroid mediated signaling pathway [GO:0009742]	GO:0009742; GO:0004721	NA	W5F7E3_WHEAT	phosphoprotein phosphatase activity [GO:0004721]	Traes_5BL_0CE24DB49.1;	Triticum aestivum (Wheat)	brassinosteroid mediated signaling pathway [GO:0009742]	NA	NA	IPR004843;IPR015915;IPR011498;IPR029052;IPR006186;IPR012391;	NA	NA	PF07646;PF00149;	NA	PS00125;	NA
Traes_5BL_1A9D2AC10.1	296	-30.58	148	-15.82	NA	protein_coding	+	W5F881	Uncharacterized protein	unreviewed	metal ion binding [GO:0046872]; protein serine/threonine phosphatase activity [GO:0004722]	GO:0046872; GO:0004722	NA	W5F881_WHEAT	metal ion binding [GO:0046872]; protein serine/threonine phosphatase activity [GO:0004722]	Traes_5BL_1A9D2AC10.1;	Triticum aestivum (Wheat)	NA	NA	NA	IPR015655;IPR000222;IPR001932;	NA	PTHR13832;	PF00481;	NA	PS01032;PS51746;	NA
Traes_5BL_1F78C01BF.1	282	-22.32	142	-11.56	NA	protein_coding	+	A0A096USA0	Uncharacterized protein	unreviewed	integral component of membrane [GO:0016021]	GO:0016021	integral component of membrane [GO:0016021]	A0A096USA0_WHEAT	NA	Traes_5BL_1F78C01BF.1;	Triticum aestivum (Wheat)	NA	NA	NA	NA	NA	NA	NA	NA	NA	NA
Traes_5BL_4497A137C.1	289	-24.4	145	-13.64	NA	protein_coding	-	F8QMB6	NAC transcription factor 2B (Uncharacterized protein)	unreviewed	nucleus [GO:0005634]; DNA binding [GO:0003677]; regulation of transcription, DNA-templated [GO:0006355]; transcription, DNA-templated [GO:0006351]	GO:0003677; GO:0005634; GO:0006355; GO:0006351	nucleus [GO:0005634]	F8QMB6_WHEAT	DNA binding [GO:0003677]	Traes_5BL_4497A137C.1;	Triticum aestivum (Wheat)	regulation of transcription, DNA-templated [GO:0006355]; transcription, DNA-templated [GO:0006351]	NA	NA	IPR003441;	NA	NA	PF02365;	NA	PS51005;	NA
Traes_5BL_49A2F3A53.3	282	-22.95	141	-11.48	NA	protein_coding	-	A0A096USD7	Uncharacterized protein	unreviewed	integral component of membrane [GO:0016021]	GO:0016021	integral component of membrane [GO:0016021]	A0A096USD7_WHEAT	NA	Traes_5BL_49A2F3A53.3;	Triticum aestivum (Wheat)	NA	NA	NA	NA	NA	NA	NA	NA	NA	NA
Traes_5BL_553A52826.1	303	-37.97	153	-21.15	cytochrome P450, family 707, subfamily A, polypeptide 4 [Source:Projected from Arabidopsis thaliana (AT3G19270) TAIR;Acc:AT3G19270]	protein_coding	-	T2HNE3	ABA 8'-hydroxylase (Uncharacterized protein)	unreviewed	heme binding [GO:0020037]; iron ion binding [GO:0005506]; monooxygenase activity [GO:0004497]; oxidoreductase activity, acting on paired donors, with incorporation or reduction of molecular oxygen [GO:0016705]	GO:0020037; GO:0005506; GO:0004497; GO:0016705	NA	T2HNE3_WHEAT	heme binding [GO:0020037]; iron ion binding [GO:0005506]; monooxygenase activity [GO:0004497]; oxidoreductase activity, acting on paired donors, with incorporation or reduction of molecular oxygen [GO:0016705]	Traes_5BL_553A52826.1;	Triticum aestivum (Wheat)	NA	NA	NA	IPR001128;IPR017972;IPR002401;	NA	NA	PF00067;	NA	PS00086;	NA
Traes_5BL_65A9C2483.2	289	-30.61	145	-16.64	NA	protein_coding	+	W5FCH3	Uncharacterized protein	unreviewed	ADP binding [GO:0043531]	GO:0043531	NA	W5FCH3_WHEAT	ADP binding [GO:0043531]	Traes_5BL_65A9C2483.2;	Triticum aestivum (Wheat)	NA	NA	NA	IPR032675;IPR002182;IPR027417;	NA	NA	PF00931;	NA	NA	NA
Traes_5BL_8CA38DD44.1	156	-21.37	156	-21.37	NA	protein_coding	+	W5FEL4	Uncharacterized protein	unreviewed	integral component of membrane [GO:0016021]; transmembrane transport [GO:0055085]	GO:0016021; GO:0055085	integral component of membrane [GO:0016021]	W5FEL4_WHEAT	NA	Traes_5BL_8CA38DD44.1;	Triticum aestivum (Wheat)	transmembrane transport [GO:0055085]	NA	NA	IPR002067;IPR018108;IPR023395;	NA	NA	PF00153;	NA	PS50920;	NA
Traes_5BL_A3C5D7C90.1	285	-31.37	145	-20.62	Protein of unknown function (DUF59) [Source:Projected from Arabidopsis thaliana (AT3G50845) TAIR;Acc:AT3G50845]	protein_coding	-	W5FFX6	Uncharacterized protein	unreviewed	NA	NA	NA	W5FFX6_WHEAT	NA	Traes_5BL_A3C5D7C90.1;	Triticum aestivum (Wheat)	NA	NA	NA	IPR002744;	NA	NA	PF01883;	NA	NA	NA
Traes_5BL_C73A76746.1	288	-32.24	145	-16.33	NA	protein_coding	+	W5FHU8	Uncharacterized protein	unreviewed	integral component of membrane [GO:0016021]; lipid binding [GO:0008289]; lipid transport [GO:0006869]	GO:0016021; GO:0008289; GO:0006869	integral component of membrane [GO:0016021]	W5FHU8_WHEAT	lipid binding [GO:0008289]	Traes_5BL_C73A76746.1;	Triticum aestivum (Wheat)	lipid transport [GO:0006869]	NA	NA	IPR016140;IPR000528;	NA	NA	PF14368;	NA	NA	NA
Traes_5BL_F99110278.1	282	-23.55	142	-11.99	NA	protein_coding	-	W5FKN7	Uncharacterized protein	unreviewed	NA	NA	NA	W5FKN7_WHEAT	NA	Traes_5BL_F99110278.1;	Triticum aestivum (Wheat)	NA	NA	NA	IPR012552;	NA	NA	PF08137;	NA	NA	NA
Traes_5DL_0E76597D8.1	284	-27.31	144	-14.67	NA	protein_coding	+	W5FQB2	Formin-like protein	unreviewed	NA	NA	NA	W5FQB2_WHEAT	NA	Traes_5DL_0E76597D8.1;	Triticum aestivum (Wheat)	NA	NA	NA	IPR015425;	NA	NA	PF02181;	NA	PS51444;	NA
Traes_5DL_21FAEB45B.2	286	-25.4	145	-13.88	NA	protein_coding	+	W5FR78	Uncharacterized protein	unreviewed	response to desiccation [GO:0009269]	GO:0009269	NA	W5FR78_WHEAT	NA	Traes_5DL_21FAEB45B.2;	Triticum aestivum (Wheat)	response to desiccation [GO:0009269]	NA	NA	IPR013783;IPR004864;IPR013990;	NA	NA	PF03168;	NA	NA	NA
Traes_5DL_3745180BF.3	158	-24.12	158	-24.12	NA	protein_coding	-	W5FS64	Uncharacterized protein	unreviewed	helicase activity [GO:0004386]	GO:0004386	NA	W5FS64_WHEAT	helicase activity [GO:0004386]	Traes_5DL_3745180BF.3;	Triticum aestivum (Wheat)	NA	NA	NA	IPR011709;IPR007502;IPR001650;IPR027417;	NA	NA	PF04408;PF00271;PF07717;	NA	PS51194;	NA
Traes_5DL_63C30FA61.1	292	-29.76	148	-15.29	NA	protein_coding	+	W5FU41	Uncharacterized protein	unreviewed	RNA binding [GO:0003723]	GO:0003723	NA	W5FU41_WHEAT	RNA binding [GO:0003723]	Traes_5DL_63C30FA61.1;	Triticum aestivum (Wheat)	NA	NA	NA	IPR004087;IPR004088;	NA	NA	PF00013;	NA	PS50084;	NA
Traes_5DL_6D94A25FB.2	304	-33.59	154	-17.96	NA	protein_coding	-	A0A096UT68	Uncharacterized protein	unreviewed	ADP binding [GO:0043531]	GO:0043531	NA	A0A096UT68_WHEAT	ADP binding [GO:0043531]	Traes_5DL_6D94A25FB.2;	Triticum aestivum (Wheat)	NA	NA	NA	IPR032675;IPR002182;IPR027417;	NA	NA	PF00931;	NA	NA	NA
Traes_5DL_7EC88C98B.2	287	-25.42	145	-13.21	NA	protein_coding	-	W5FV65	Uncharacterized protein	unreviewed	integral component of membrane [GO:0016021]	GO:0016021	integral component of membrane [GO:0016021]	W5FV65_WHEAT	NA	Traes_5DL_7EC88C98B.2;	Triticum aestivum (Wheat)	NA	NA	NA	IPR018108;IPR023395;	NA	NA	PF00153;	NA	PS50920;	NA
Traes_5DL_8FC5D3F1A1.2	308	-35.92	154	-17.96	NA	protein_coding	-	W5FVY8	Uncharacterized protein	unreviewed	NA	NA	NA	W5FVY8_WHEAT	NA	Traes_5DL_8FC5D3F1A1.2;	Triticum aestivum (Wheat)	NA	NA	NA	IPR032675;	NA	NA	NA	NA	NA	NA
Traes_5DL_994FBD7D2.2	158	-21.71	158	-21.71	NA	protein_coding	-	W5FWE6	Uncharacterized protein	unreviewed	cysteine-type peptidase activity [GO:0008234]	GO:0008234	NA	W5FWE6_WHEAT	cysteine-type peptidase activity [GO:0008234]	Traes_5DL_994FBD7D2.2;	Triticum aestivum (Wheat)	NA	NA	NA	IPR003653;	NA	NA	PF02902;	NA	PS50600;	NA
Traes_5DL_D5836CCE6.1	157	-24.83	157	-24.83	NA	protein_coding	+	W5FZ75	Uncharacterized protein	unreviewed	response to stress [GO:0006950]; response to water [GO:0009415]	GO:0006950; GO:0009415	NA	W5FZ75_WHEAT	NA	Traes_5DL_D5836CCE6.1;	Triticum aestivum (Wheat)	response to stress [GO:0006950]; response to water [GO:0009415]	NA	NA	IPR000167;IPR030513;	NA	NA	PF00257;	NA	PS00315;PS00823;	NA
Traes_5DS_4859AC7D7.2	436	-36.79	147	-12.81	NA	protein_coding	+	A0A096UTH0	Uncharacterized protein	unreviewed	metal ion binding [GO:0046872]	GO:0046872	NA	A0A096UTH0_WHEAT	metal ion binding [GO:0046872]	Traes_5DS_4859AC7D7.2;	Triticum aestivum (Wheat)	NA	NA	NA	IPR000571;	NA	NA	PF00642;	NA	PS50103;	NA
Traes_5DS_4D101E56F.2	430	-43.14	144	-15.86	NA	protein_coding	+	W5G2B6	Uncharacterized protein	unreviewed	ADP binding [GO:0043531]	GO:0043531	NA	W5G2B6_WHEAT	ADP binding [GO:0043531]	Traes_5DS_4D101E56F.2;	Triticum aestivum (Wheat)	NA	NA	NA	IPR032675;IPR002182;IPR027417;	NA	NA	PF00931;	NA	NA	NA
Traes_5DS_6696F604C.4	292	-24.16	146	-12.77	NA	protein_coding	-	W5G2Q1	Uncharacterized protein	unreviewed	integral component of membrane [GO:0016021]	GO:0016021	integral component of membrane [GO:0016021]	W5G2Q1_WHEAT	NA	Traes_5DS_6696F604C.4;	Triticum aestivum (Wheat)	NA	NA	NA	NA	NA	NA	NA	NA	NA	NA
Traes_5DS_76A4D5D4E.2	157	-20.81	157	-20.81	NA	protein_coding	-	W5G2X2	Auxin-responsive protein	unreviewed	nucleus [GO:0005634]; auxin-activated signaling pathway [GO:0009734]; regulation of transcription, DNA-templated [GO:0006355]; transcription, DNA-templated [GO:0006351]	GO:0009734; GO:0005634; GO:0006355; GO:0006351	nucleus [GO:0005634]	W5G2X2_WHEAT	NA	Traes_5DS_76A4D5D4E.2;	Triticum aestivum (Wheat)	auxin-activated signaling pathway [GO:0009734]; regulation of transcription, DNA-templated [GO:0006355]; transcription, DNA-templated [GO:0006351]	NA	NA	IPR003311;IPR000270;	NA	NA	PF02309;	NA	PS51745;	NA
Traes_6AL_91596C6E4.1	159	-23.13	159	-23.13	NA	protein_coding	+	W5G8N8	Uncharacterized protein	unreviewed	integral component of membrane [GO:0016021]	GO:0016021	integral component of membrane [GO:0016021]	W5G8N8_WHEAT	NA	Traes_6AL_91596C6E4.1;	Triticum aestivum (Wheat)	NA	NA	NA	IPR003961;IPR013783;	NA	NA	NA	NA	NA	NA
Traes_6AL_A1A99719B.1	292	-35.7	152	-18.07	NA	protein_coding	+	W5G962	Uncharacterized protein	unreviewed	NA	NA	NA	W5G962_WHEAT	NA	Traes_6AL_A1A99719B.1;	Triticum aestivum (Wheat)	NA	NA	NA	NA	NA	NA	NA	NA	NA	NA
Traes_6AL_D9F398420.1	158	-22.01	158	-22.01	NA	protein_coding	-	W5GAM3	Uncharacterized protein	unreviewed	integral component of membrane [GO:0016021]; molybdate ion transmembrane transporter activity [GO:0015098]	GO:0016021; GO:0015098	integral component of membrane [GO:0016021]	W5GAM3_WHEAT	molybdate ion transmembrane transporter activity [GO:0015098]	Traes_6AL_D9F398420.1;	Triticum aestivum (Wheat)	NA	NA	NA	IPR020846;IPR008509;	NA	NA	PF05631;	NA	NA	NA
Traes_6AL_E8222E452.1	285	-25.31	145	-14.56	NA	protein_coding	+	W5GB16	Uncharacterized protein	unreviewed	NA	NA	NA	W5GB16_WHEAT	NA	Traes_6AL_E8222E452.1;	Triticum aestivum (Wheat)	NA	NA	NA	IPR006636;IPR013026;IPR011990;IPR001440;IPR019734;	NA	NA	PF00515;PF13414;PF13181;	NA	PS50005;PS50293;	NA
Traes_6AL_F60B3676F.1	290	-31.69	145	-17.5	NA	protein_coding	-	W5GBE7	Uncharacterized protein	unreviewed	ubiquitin-dependent protein catabolic process [GO:0006511]	GO:0006511	NA	W5GBE7_WHEAT	NA	Traes_6AL_F60B3676F.1;	Triticum aestivum (Wheat)	ubiquitin-dependent protein catabolic process [GO:0006511]	NA	NA	IPR016158;IPR001373;IPR019559;IPR016159;IPR011991;	NA	NA	PF00888;PF10557;	NA	PS50069;	NA
Traes_6AL_F7C7333CE.2	304	-42.08	153	-21.63	NA	protein_coding	+	W5GBG0	Uncharacterized protein	unreviewed	nucleic acid binding [GO:0003676]; zinc ion binding [GO:0008270]	GO:0003676; GO:0008270	NA	W5GBG0_WHEAT	nucleic acid binding [GO:0003676]; zinc ion binding [GO:0008270]	Traes_6AL_F7C7333CE.2;	Triticum aestivum (Wheat)	NA	NA	NA	IPR001878;	NA	NA	PF00098;	NA	PS50158;	NA
Traes_6AS_5F9380E0C.1	287	-31.84	147	-17.75	NA	protein_coding	+	W5GDQ9	Uncharacterized protein	unreviewed	NA	NA	NA	W5GDQ9_WHEAT	NA	Traes_6AS_5F9380E0C.1;	Triticum aestivum (Wheat)	NA	NA	NA	NA	NA	NA	NA	NA	NA	NA
Traes_6AS_87FF4E604.1	285	-27.92	145	-14.69	NA	protein_coding	-	W5GEP3	Uncharacterized protein	unreviewed	NA	NA	NA	W5GEP3_WHEAT	NA	Traes_6AS_87FF4E604.1;	Triticum aestivum (Wheat)	NA	NA	NA	NA	NA	NA	NA	NA	NA	NA
Traes_6AS_923779671.2	282	-23.55	142	-11.99	NA	protein_coding	+	W5GEZ1	Uncharacterized protein	unreviewed	NA	NA	NA	W5GEZ1_WHEAT	NA	Traes_6AS_923779671.2;	Triticum aestivum (Wheat)	NA	NA	NA	NA	NA	NA	NA	NA	NA	NA
Traes_6AS_A5F88DE9A.1	453	-51.22	154	-18.78	NA	protein_coding	-	W5GFF4	Uncharacterized protein	unreviewed	NA	NA	NA	W5GFF4_WHEAT	NA	Traes_6AS_A5F88DE9A.1;	Triticum aestivum (Wheat)	NA	NA	NA	NA	NA	NA	NA	NA	NA	NA
Traes_6AS_BBFCFD084.1	292	-27.68	151	-16.2	NA	protein_coding	+	W5GFW6	Xyloglucan endotransglucosylase/hydrolase (EC 2.4.1.207)	unreviewed	apoplast [GO:0048046]; cell wall [GO:0005618]; hydrolase activity, hydrolyzing O-glycosyl compounds [GO:0004553]; xyloglucan:xyloglucosyl transferase activity [GO:0016762]; cell wall biogenesis [GO:0042546]; cell wall organization [GO:0071555]; xyloglucan metabolic process [GO:0010411]	GO:0048046; GO:0005618; GO:0042546; GO:0071555; GO:0004553; GO:0010411; GO:0016762	apoplast [GO:0048046]; cell wall [GO:0005618]	W5GFW6_WHEAT	hydrolase activity, hydrolyzing O-glycosyl compounds [GO:0004553]; xyloglucan:xyloglucosyl transferase activity [GO:0016762]	Traes_6AS_BBFCFD084.1;	Triticum aestivum (Wheat)	cell wall biogenesis [GO:0042546]; cell wall organization [GO:0071555]; xyloglucan metabolic process [GO:0010411]	NA	NA	IPR013320;IPR000757;IPR010713;IPR016455;	NA	NA	PF00722;PF06955;	NA	PS51762;	NA
Traes_6BL_1522620BB.1	282	-24.22	141	-12.75	NA	protein_coding	-	W5GI36	Uncharacterized protein	unreviewed	integral component of membrane [GO:0016021]	GO:0016021	integral component of membrane [GO:0016021]	W5GI36_WHEAT	NA	Traes_6BL_1522620BB.1;	Triticum aestivum (Wheat)	NA	NA	NA	IPR004240;	NA	PTHR10766;	PF02990;	NA	NA	NA
Traes_6BL_3A98C155D.1	292	-32.88	147	-18.61	NA	protein_coding	+	W5GIW9	Uncharacterized protein	unreviewed	zinc ion binding [GO:0008270]; regulation of transcription, DNA-templated [GO:0006355]	GO:0006355; GO:0008270	NA	W5GIW9_WHEAT	zinc ion binding [GO:0008270]	Traes_6BL_3A98C155D.1;	Triticum aestivum (Wheat)	regulation of transcription, DNA-templated [GO:0006355]	NA	NA	IPR004330;IPR031052;IPR018289;IPR006564;IPR007527;	NA	PTHR31669;	PF03101;PF10551;PF04434;	NA	PS50966;	NA
Traes_6BL_3C04C3D2F.2	280	-22.32	140	-11.56	NYC1-like [Source:Projected from Arabidopsis thaliana (AT5G04900) TAIR;Acc:AT5G04900]	protein_coding	+	W5GIY1	Uncharacterized protein	unreviewed	oxidoreductase activity [GO:0016491]; PSII associated light-harvesting complex II catabolic process [GO:0010304]	GO:0010304; GO:0016491	NA	W5GIY1_WHEAT	oxidoreductase activity [GO:0016491]	Traes_6BL_3C04C3D2F.2;	Triticum aestivum (Wheat)	PSII associated light-harvesting complex II catabolic process [GO:0010304]	NA	NA	IPR002198;IPR002347;IPR016040;IPR020904;	NA	NA	PF00106;	NA	PS00061;	NA
Traes_6BL_B6061C867.1	290	-29.5	147	-16.4	NA	protein_coding	-	W5GM28	Uncharacterized protein	unreviewed	integral component of membrane [GO:0016021]; transporter activity [GO:0005215]	GO:0016021; GO:0005215	integral component of membrane [GO:0016021]	W5GM28_WHEAT	transporter activity [GO:0005215]	Traes_6BL_B6061C867.1;	Triticum aestivum (Wheat)	NA	NA	NA	IPR000109;	NA	PTHR11654;	NA	NA	NA	NA
Traes_6BL_B9D514C3D.1	291	-30.22	148	-16.42	NA	protein_coding	-	W5GM76	Uncharacterized protein	unreviewed	NA	NA	NA	W5GM76_WHEAT	NA	Traes_6BL_B9D514C3D.1;	Triticum aestivum (Wheat)	NA	NA	NA	IPR001650;IPR027417;IPR032284;IPR011991;	NA	NA	PF00271;PF16124;	NA	PS51194;	NA
Traes_6BS_28B1B89B5.2	294	-34.72	148	-17.51	NA	protein_coding	-	W5GPP9	Uncharacterized protein	unreviewed	NA	NA	NA	W5GPP9_WHEAT	NA	Traes_6BS_28B1B89B5.2;	Triticum aestivum (Wheat)	NA	NA	NA	NA	NA	NA	NA	NA	NA	NA
Traes_6BS_A7336AF2E.2	285	-27.38	143	-13.93	NA	protein_coding	+	W5GS35	Sulfurtransferase	unreviewed	thiosulfate sulfurtransferase activity [GO:0004792]	GO:0004792	NA	W5GS35_WHEAT	thiosulfate sulfurtransferase activity [GO:0004792]	Traes_6BS_A7336AF2E.2;	Triticum aestivum (Wheat)	NA	NA	NA	IPR001763;IPR001307;	NA	NA	PF00581;	NA	PS00380;PS00683;PS50206;	NA
Traes_6DL_3E8CC7CF1.2	285	-25.31	145	-14.56	NA	protein_coding	-	W5GVP4	Uncharacterized protein	unreviewed	NA	NA	NA	W5GVP4_WHEAT	NA	Traes_6DL_3E8CC7CF1.2;	Triticum aestivum (Wheat)	NA	NA	NA	IPR006636;IPR013026;IPR011990;IPR001440;IPR019734;	NA	NA	PF00515;PF13414;PF13181;	NA	PS50005;PS50293;	NA
Traes_6DL_5B240331E.2	289	-29.4	145	-14.94	NA	protein_coding	+	W5GWI0	Uncharacterized protein	unreviewed	integral component of membrane [GO:0016021]; vesicle-mediated transport [GO:0016192]	GO:0016021; GO:0016192	integral component of membrane [GO:0016021]	W5GWI0_WHEAT	NA	Traes_6DL_5B240331E.2;	Triticum aestivum (Wheat)	vesicle-mediated transport [GO:0016192]	NA	NA	IPR011012;IPR010908;IPR001388;	NA	NA	PF13774;PF00957;	NA	PS50859;PS50892;	NA
Traes_6DL_94F1C2137.2	299	-32.23	157	-16.59	FUS3-complementing gene 2 [Source:Projected from Arabidopsis thaliana (AT4G24740) TAIR;Acc:AT4G24740]	protein_coding	-	W5GY29	Uncharacterized protein	unreviewed	ATP binding [GO:0005524]; protein kinase activity [GO:0004672]	GO:0005524; GO:0004672	NA	W5GY29_WHEAT	ATP binding [GO:0005524]; protein kinase activity [GO:0004672]	Traes_6DL_94F1C2137.2;	Triticum aestivum (Wheat)	NA	NA	NA	IPR011009;IPR000719;IPR002290;IPR008271;	NA	NA	PF00069;	NA	PS50011;PS00108;	NA
Traes_6DL_D3668097C.2	292	-24.87	146	-12.52	NA	protein_coding	+	W5GZV8	Uncharacterized protein	unreviewed	DNA binding [GO:0003677]; DNA-directed DNA polymerase activity [GO:0003887]; DNA replication [GO:0006260]	GO:0003677; GO:0006260; GO:0003887	NA	W5GZV8_WHEAT	DNA binding [GO:0003677]; DNA-directed DNA polymerase activity [GO:0003887]	Traes_6DL_D3668097C.2;	Triticum aestivum (Wheat)	DNA replication [GO:0006260]	NA	NA	IPR004013;IPR003141;IPR016195;	NA	NA	PF02811;	NA	NA	NA
Traes_6DS_425AC7525.3	430	-49.86	146	-19.43	NA	protein_coding	-	W5H2E1	Uncharacterized protein	unreviewed	mitochondrion [GO:0005739]; double-stranded DNA binding [GO:0003690]; regulation of transcription, DNA-templated [GO:0006355]	GO:0003690; GO:0005739; GO:0006355	mitochondrion [GO:0005739]	W5H2E1_WHEAT	double-stranded DNA binding [GO:0003690]	Traes_6DS_425AC7525.3;	Triticum aestivum (Wheat)	regulation of transcription, DNA-templated [GO:0006355]	NA	NA	IPR003690;	NA	NA	PF02536;	NA	NA	NA
Traes_6DS_7C389C178.1	294	-36.6	150	-19.6	NA	protein_coding	-	W5H3D5	Uncharacterized protein	unreviewed	NA	NA	NA	W5H3D5_WHEAT	NA	Traes_6DS_7C389C178.1;	Triticum aestivum (Wheat)	NA	NA	NA	IPR002885;IPR011990;	NA	NA	PF01535;PF12854;PF13041;	TIGR00756;	PS51375;	NA
Traes_6DS_BF460054E.1	287	-40.41	147	-21	NA	protein_coding	-	W5H4L1	Uncharacterized protein	unreviewed	mitochondrion [GO:0005739]; double-stranded DNA binding [GO:0003690]; regulation of transcription, DNA-templated [GO:0006355]	GO:0003690; GO:0005739; GO:0006355	mitochondrion [GO:0005739]	W5H4L1_WHEAT	double-stranded DNA binding [GO:0003690]	Traes_6DS_BF460054E.1;	Triticum aestivum (Wheat)	regulation of transcription, DNA-templated [GO:0006355]	NA	NA	IPR003690;	NA	NA	PF02536;	NA	NA	NA
Traes_6DS_DB4D2942B.1	289	-28.27	148	-15.77	NA	protein_coding	+	W5H541	Uncharacterized protein	unreviewed	exocyst [GO:0000145]; exocytosis [GO:0006887]	GO:0000145; GO:0006887	exocyst [GO:0000145]	W5H541_WHEAT	NA	Traes_6DS_DB4D2942B.1;	Triticum aestivum (Wheat)	exocytosis [GO:0006887]	NA	NA	IPR016159;IPR004140;	NA	PTHR12542;	PF03081;	NA	NA	NA
Traes_7AL_093A793A0.1	293	-37.19	151	-21.53	NA	protein_coding	-	W5H625	Uncharacterized protein	unreviewed	NA	NA	NA	W5H625_WHEAT	NA	Traes_7AL_093A793A0.1;	Triticum aestivum (Wheat)	NA	NA	NA	IPR032675;IPR001611;	NA	NA	PF00560;PF13855;	NA	NA	NA
Traes_7AL_1BC53C605.1	294	-33.28	153	-18.03	NA	protein_coding	-	W5H6J7	Uncharacterized protein	unreviewed	cytoplasm [GO:0005737]; inositol oxygenase activity [GO:0050113]; iron ion binding [GO:0005506]; inositol catabolic process [GO:0019310]	GO:0005737; GO:0019310; GO:0050113; GO:0005506	cytoplasm [GO:0005737]	W5H6J7_WHEAT	inositol oxygenase activity [GO:0050113]; iron ion binding [GO:0005506]	Traes_7AL_1BC53C605.1;	Triticum aestivum (Wheat)	inositol catabolic process [GO:0019310]	NA	NA	IPR007828;	NA	PTHR12588;	PF05153;	NA	NA	NA
Traes_7AL_DD6D788BE.2	285	-25.59	144	-14.82	NA	protein_coding	-	A0A096UV40	Uncharacterized protein	unreviewed	ADP binding [GO:0043531]	GO:0043531	NA	A0A096UV40_WHEAT	ADP binding [GO:0043531]	Traes_7AL_DD6D788BE.2;	Triticum aestivum (Wheat)	NA	NA	NA	IPR032675;IPR002182;IPR027417;	NA	NA	PF00931;	NA	NA	NA
Traes_7AL_E348F691A.4	281	-33.27	141	-19.11	NA	protein_coding	-	A0A096UV46	Uncharacterized protein	unreviewed	NA	NA	NA	A0A096UV46_WHEAT	NA	Traes_7AL_E348F691A.4;	Triticum aestivum (Wheat)	NA	NA	NA	NA	NA	NA	NA	NA	NA	NA
Traes_7AL_E88CD714B.1	430	-42.34	149	-15.78	NA	protein_coding	+	W5HBP0	Uncharacterized protein	unreviewed	NA	NA	NA	W5HBP0_WHEAT	NA	Traes_7AL_E88CD714B.1;	Triticum aestivum (Wheat)	NA	NA	NA	IPR001623;	NA	NA	PF00226;	NA	PS50076;	NA
Traes_7AS_2A869291E.2	288	-37.33	148	-21.1	NA	protein_coding	+	W5HDG7	Uncharacterized protein	unreviewed	NA	NA	NA	W5HDG7_WHEAT	NA	Traes_7AS_2A869291E.2;	Triticum aestivum (Wheat)	NA	NA	NA	NA	NA	NA	NA	NA	NA	NA
Traes_7AS_3D6C5F052.1	300	-31.49	152	-18.72	NA	protein_coding	-	W5HE00	Uncharacterized protein	unreviewed	chorismate mutase activity [GO:0004106]; aromatic amino acid family biosynthetic process [GO:0009073]; chorismate metabolic process [GO:0046417]	GO:0009073; GO:0046417; GO:0004106	NA	W5HE00_WHEAT	chorismate mutase activity [GO:0004106]	Traes_7AS_3D6C5F052.1;	Triticum aestivum (Wheat)	aromatic amino acid family biosynthetic process [GO:0009073]; chorismate metabolic process [GO:0046417]	NA	NA	IPR008238;IPR020822;	NA	PTHR21145;	NA	NA	PS51169;	NA
Traes_7AS_44BA099C8.2	280	-23.96	140	-11.98	NA	protein_coding	-	W5HE81	Uncharacterized protein	unreviewed	NA	NA	NA	W5HE81_WHEAT	NA	Traes_7AS_44BA099C8.2;	Triticum aestivum (Wheat)	NA	NA	NA	NA	NA	NA	NA	NA	NA	NA
Traes_7AS_4E245584B.1	303	-34.79	158	-21.57	NA	protein_coding	+	W5HEI5	Uncharacterized protein	unreviewed	spliceosomal complex [GO:0005681]; mRNA splicing, via spliceosome [GO:0000398]	GO:0000398; GO:0005681	spliceosomal complex [GO:0005681]	W5HEI5_WHEAT	NA	Traes_7AS_4E245584B.1;	Triticum aestivum (Wheat)	mRNA splicing, via spliceosome [GO:0000398]	NA	NA	IPR006973;	NA	PTHR12718;	PF04889;	NA	NA	NA
Traes_7BL_31ED6D6F5.1	284	-41.62	142	-22.24	NA	protein_coding	+	W5HLD0	Uncharacterized protein	unreviewed	catalytic activity [GO:0003824]	GO:0003824	NA	W5HLD0_WHEAT	catalytic activity [GO:0003824]	Traes_7BL_31ED6D6F5.1;	Triticum aestivum (Wheat)	NA	NA	NA	IPR001736;IPR015679;	NA	PTHR18896;	PF00614;	NA	PS50035;	NA
Traes_7BL_5740C81AF.2	286	-28.33	145	-14.17	NA	protein_coding	-	W5HMD1	Uncharacterized protein	unreviewed	integral component of membrane [GO:0016021]	GO:0016021	integral component of membrane [GO:0016021]	W5HMD1_WHEAT	NA	Traes_7BL_5740C81AF.2;	Triticum aestivum (Wheat)	NA	NA	NA	NA	NA	NA	NA	NA	NA	NA
Traes_7BL_A58B9502B.2	160	-25.13	160	-25.13	NA	protein_coding	+	W5HPN2	Uncharacterized protein	unreviewed	NA	NA	NA	W5HPN2_WHEAT	NA	Traes_7BL_A58B9502B.2;	Triticum aestivum (Wheat)	NA	NA	NA	IPR021899;	NA	NA	PF12023;	NA	NA	NA
Traes_7BL_B2D9AA189.1	289	-31.01	147	-19.02	NA	protein_coding	-	W5HQ27	Uncharacterized protein	unreviewed	aspartic-type endopeptidase activity [GO:0004190]	GO:0004190	NA	W5HQ27_WHEAT	aspartic-type endopeptidase activity [GO:0004190]	Traes_7BL_B2D9AA189.1;	Triticum aestivum (Wheat)	NA	NA	NA	IPR001461;IPR021109;IPR032799;	NA	PTHR13683;	PF14541;	NA	NA	NA
Traes_7BL_E3900008D.1	280	-24.56	140	-12.28	NA	protein_coding	+	W5HRH3	Uncharacterized protein	unreviewed	nucleolus [GO:0005730]; rRNA processing [GO:0006364]	GO:0005730; GO:0006364	nucleolus [GO:0005730]	W5HRH3_WHEAT	NA	Traes_7BL_E3900008D.1;	Triticum aestivum (Wheat)	rRNA processing [GO:0006364]	NA	NA	IPR018983;	NA	NA	PF09384;	NA	NA	NA
Traes_7BS_3648891F6.2	435	-48.03	147	-18.51	NA	protein_coding	+	W5HTD1	DNA topoisomerase (EC 5.99.1.2)	unreviewed	integral component of membrane [GO:0016021]; DNA binding [GO:0003677]; DNA topoisomerase type I activity [GO:0003917]; DNA topological change [GO:0006265]	GO:0003677; GO:0003917; GO:0006265; GO:0016021	integral component of membrane [GO:0016021]	W5HTD1_WHEAT	DNA binding [GO:0003677]; DNA topoisomerase type I activity [GO:0003917]	Traes_7BS_3648891F6.2;	Triticum aestivum (Wheat)	DNA topological change [GO:0006265]	NA	NA	IPR000380;IPR003601;IPR023406;IPR013497;IPR013824;IPR013825;IPR023405;IPR003602;IPR005733;IPR006171;	NA	PTHR11390;	PF01131;PF01751;	TIGR01051;	PS00396;PS50880;	NA
Traes_7BS_3FE10DB62.1	291	-30.42	146	-18.49	NA	protein_coding	+	W5HTI2	Uncharacterized protein	unreviewed	ATP binding [GO:0005524]; ATPase activity [GO:0016887]	GO:0005524; GO:0016887	NA	W5HTI2_WHEAT	ATPase activity [GO:0016887]; ATP binding [GO:0005524]	Traes_7BS_3FE10DB62.1;	Triticum aestivum (Wheat)	NA	NA	NA	IPR003593;IPR032781;IPR003439;IPR017871;IPR027417;	NA	NA	PF00005;PF12848;	NA	PS00211;PS50893;	NA
Traes_7DL_1A45BDE27.1	303	-31.6	152	-17.42	NA	protein_coding	+	W5HXU8	Uncharacterized protein	unreviewed	integral component of membrane [GO:0016021]	GO:0016021	integral component of membrane [GO:0016021]	W5HXU8_WHEAT	NA	Traes_7DL_1A45BDE27.1;	Triticum aestivum (Wheat)	NA	NA	NA	IPR029044;	NA	NA	NA	NA	NA	NA
Traes_7DL_30BEA5888.1	291	-34.64	150	-18.19	NA	protein_coding	+	W5HYJ2	Uncharacterized protein	unreviewed	integral component of membrane [GO:0016021]; ATP binding [GO:0005524]; protein kinase activity [GO:0004672]; recognition of pollen [GO:0048544]	GO:0005524; GO:0016021; GO:0004672; GO:0048544	integral component of membrane [GO:0016021]	W5HYJ2_WHEAT	ATP binding [GO:0005524]; protein kinase activity [GO:0004672]	Traes_7DL_30BEA5888.1;	Triticum aestivum (Wheat)	recognition of pollen [GO:0048544]	NA	NA	IPR001480;IPR013320;IPR011009;IPR003609;IPR000719;IPR017441;IPR000858;IPR001245;	NA	NA	PF01453;PF08276;PF07714;PF00954;	NA	PS50927;PS50948;PS00107;PS50011;	NA
Traes_7DL_3A2EE8DCB.1	301	-36.61	155	-19.64	NA	protein_coding	+	W5HYU8	Uncharacterized protein	unreviewed	oxidoreductase activity [GO:0016491]	GO:0016491	NA	W5HYU8_WHEAT	oxidoreductase activity [GO:0016491]	Traes_7DL_3A2EE8DCB.1;	Triticum aestivum (Wheat)	NA	NA	NA	IPR001395;IPR018170;IPR023210;	NA	PTHR11732;	PF00248;	NA	PS00063;	NA
Traes_7DL_5899E3C98.2	300	-33.88	160	-22.12	Protein of unknown function (DUF616) [Source:Projected from Arabidopsis thaliana (AT4G38500) TAIR;Acc:AT4G38500]	protein_coding	-	W5HZS0	Uncharacterized protein	unreviewed	NA	NA	NA	W5HZS0_WHEAT	NA	Traes_7DL_5899E3C98.2;	Triticum aestivum (Wheat)	NA	NA	NA	IPR006852;	NA	NA	PF04765;	NA	NA	NA
Traes_7DL_749DF6429.1	159	-23.68	159	-23.68	NA	protein_coding	-	W5I0M8	Uncharacterized protein	unreviewed	kinase activity [GO:0016301]	GO:0016301	NA	W5I0M8_WHEAT	kinase activity [GO:0016301]	Traes_7DL_749DF6429.1;	Triticum aestivum (Wheat)	NA	NA	NA	IPR001206;IPR016064;	NA	NA	PF00781;	NA	PS50146;	NA
Traes_7DL_7BB5D3468.2	287	-29.8	144	-15.07	NA	protein_coding	-	A0A096UVZ7	CASP-like protein	unreviewed	integral component of membrane [GO:0016021]; plasma membrane [GO:0005886]	GO:0016021; GO:0005886	integral component of membrane [GO:0016021]; plasma membrane [GO:0005886]	A0A096UVZ7_WHEAT	NA	Traes_7DL_7BB5D3468.2;	Triticum aestivum (Wheat)	NA	NA	NA	IPR006459;IPR006702;	NA	NA	PF04535;	TIGR01569;	NA	NA
Traes_7DL_85F15FD45.1	282	-25.32	141	-12.95	NA	protein_coding	-	W5I176	Uncharacterized protein	unreviewed	integral component of membrane [GO:0016021]	GO:0016021	integral component of membrane [GO:0016021]	W5I176_WHEAT	NA	Traes_7DL_85F15FD45.1;	Triticum aestivum (Wheat)	NA	NA	NA	NA	NA	NA	NA	NA	NA	NA
Traes_7DL_CE6909331.1	285	-24.85	143	-12.5	NA	protein_coding	+	W5I3E5	Uncharacterized protein	unreviewed	NA	NA	NA	W5I3E5_WHEAT	NA	Traes_7DL_CE6909331.1;	Triticum aestivum (Wheat)	NA	NA	NA	IPR011676;	NA	NA	PF07762;	NA	NA	NA
Traes_7DL_FED4780F5.2	285	-27.28	145	-15.34	NA	protein_coding	+	W5I4U0	Uncharacterized protein	unreviewed	calcium ion binding [GO:0005509]	GO:0005509	NA	W5I4U0_WHEAT	calcium ion binding [GO:0005509]	Traes_7DL_FED4780F5.2;	Triticum aestivum (Wheat)	NA	NA	NA	IPR011992;IPR018247;IPR002048;	NA	NA	PF13405;PF13499;	NA	PS00018;PS50222;	NA
Traes_7DS_6C87F6E33.1	299	-33.65	152	-17.23	NA	protein_coding	+	W5I827	Uncharacterized protein	unreviewed	NA	NA	NA	W5I827_WHEAT	NA	Traes_7DS_6C87F6E33.1;	Triticum aestivum (Wheat)	NA	NA	NA	NA	NA	NA	NA	NA	NA	NA
Traes_1BL_763919FAC.1	280	-20.44	140	-10.22	NA	protein_coding	-	W5A348	Uncharacterized protein	unreviewed	NA	NA	NA	W5A348_WHEAT	NA	Traes_1BL_763919FAC.1;	Triticum aestivum (Wheat)	NA	NA	NA	NA	NA	NA	NA	NA	NA	NA
Traes_1BL_EEE547F72.2	157	-21.5	157	-21.5	NA	protein_coding	-	W5A768	Uncharacterized protein	unreviewed	integral component of membrane [GO:0016021]	GO:0016021	integral component of membrane [GO:0016021]	W5A768_WHEAT	NA	Traes_1BL_EEE547F72.2;	Triticum aestivum (Wheat)	NA	NA	NA	NA	NA	NA	NA	NA	NA	NA
Traes_1BL_FF827FAE21.1	294	-27.62	148	-15.64	NA	protein_coding	-	W5A7Q5	Uncharacterized protein	unreviewed	NA	NA	NA	W5A7Q5_WHEAT	NA	Traes_1BL_FF827FAE21.1;	Triticum aestivum (Wheat)	NA	NA	NA	NA	NA	NA	NA	NA	NA	NA
Traes_1BS_14EE0FF24.1	290	-31.92	145	-17.7	NA	protein_coding	-	W5A839	Uncharacterized protein	unreviewed	NA	NA	NA	W5A839_WHEAT	NA	Traes_1BS_14EE0FF24.1;	Triticum aestivum (Wheat)	NA	NA	NA	NA	NA	NA	NA	NA	NA	NA
Traes_1BS_323E3BCDE.1	288	-30.35	144	-18.73	NA	protein_coding	-	W5A8M8	Uncharacterized protein	unreviewed	serine-type endopeptidase inhibitor activity [GO:0004867]; response to wounding [GO:0009611]	GO:0009611; GO:0004867	NA	W5A8M8_WHEAT	serine-type endopeptidase inhibitor activity [GO:0004867]	Traes_1BS_323E3BCDE.1;	Triticum aestivum (Wheat)	response to wounding [GO:0009611]	NA	NA	IPR000864;	NA	NA	PF00280;	NA	PS00285;	NA
Traes_1BS_3CCED7301.1	288	-34.53	145	-19.53	NA	protein_coding	+	W5A8T4	Uncharacterized protein	unreviewed	integral component of membrane [GO:0016021]; zinc ion binding [GO:0008270]	GO:0016021; GO:0008270	integral component of membrane [GO:0016021]	W5A8T4_WHEAT	zinc ion binding [GO:0008270]	Traes_1BS_3CCED7301.1;	Triticum aestivum (Wheat)	NA	NA	NA	IPR001841;IPR013083;IPR017907;	NA	NA	NA	NA	PS00518;PS50089;	NA
Traes_1DS_8CA54B2AF.1	435	-50.41	149	-18.31	aluminum sensitive 3 [Source:Projected from Arabidopsis thaliana (AT2G37330) TAIR;Acc:AT2G37330]	protein_coding	+	W5AM44	Uncharacterized protein	unreviewed	integral component of membrane [GO:0016021]; response to aluminum ion [GO:0010044]	GO:0016021; GO:0010044	integral component of membrane [GO:0016021]	W5AM44_WHEAT	NA	Traes_1DS_8CA54B2AF.1;	Triticum aestivum (Wheat)	response to aluminum ion [GO:0010044]	NA	NA	IPR005226;	NA	PTHR30028:SF0;	PF03649;	TIGR00245;	NA	NA
Traes_2AL_FCACEE2AC.1	296	-34.57	156	-17.87	NA	protein_coding	-	W5AZ04	Uncharacterized protein	unreviewed	NA	NA	NA	W5AZ04_WHEAT	NA	Traes_2AL_FCACEE2AC.1;	Triticum aestivum (Wheat)	NA	NA	NA	NA	NA	NA	NA	NA	NA	NA
Traes_2BL_08F554A3C.2	308	-26.47	165	-18.25	NA	protein_coding	-	W5B6I4	Uncharacterized protein	unreviewed	NA	NA	NA	W5B6I4_WHEAT	NA	Traes_2BL_08F554A3C.2;	Triticum aestivum (Wheat)	NA	NA	NA	NA	NA	NA	NA	NA	NA	NA
Traes_2BL_433D3147C.1	298	-37.6	153	-21.95	NA	protein_coding	-	W5B985	Proliferating cell nuclear antigen	unreviewed	nucleus [GO:0005634]; DNA binding [GO:0003677]; DNA polymerase processivity factor activity [GO:0030337]; DNA replication [GO:0006260]; regulation of DNA replication [GO:0006275]	GO:0003677; GO:0030337; GO:0006260; GO:0005634; GO:0006275	nucleus [GO:0005634]	W5B985_WHEAT	DNA binding [GO:0003677]; DNA polymerase processivity factor activity [GO:0030337]	Traes_2BL_433D3147C.1;	Triticum aestivum (Wheat)	DNA replication [GO:0006260]; regulation of DNA replication [GO:0006275]	NA	NA	IPR000730;IPR022649;IPR022659;IPR022648;	NA	PTHR11352;	PF02747;PF00705;	TIGR00590;	PS01251;PS00293;	NA
Traes_2BL_A31B30F0C.1	293	-28.37	151	-18.9	NA	protein_coding	+	W5BDE8	Uncharacterized protein	unreviewed	ATP binding [GO:0005524]; protein kinase activity [GO:0004672]	GO:0005524; GO:0004672	NA	W5BDE8_WHEAT	ATP binding [GO:0005524]; protein kinase activity [GO:0004672]	Traes_2BL_A31B30F0C.1;	Triticum aestivum (Wheat)	NA	NA	NA	IPR011009;IPR000719;IPR008271;	NA	NA	PF00069;	NA	PS50011;PS00108;	NA
Traes_2BL_C9BB93552.1	286	-39.04	145	-20.07	NA	protein_coding	-	W5BFA0	Uncharacterized protein	unreviewed	integral component of membrane [GO:0016021]	GO:0016021	integral component of membrane [GO:0016021]	W5BFA0_WHEAT	NA	Traes_2BL_C9BB93552.1;	Triticum aestivum (Wheat)	NA	NA	NA	NA	NA	NA	NA	NA	NA	NA
Traes_2DL_EF06B33F9.2	299	-34.33	155	-20.44	NA	protein_coding	+	W5C1Y6	Uncharacterized protein	unreviewed	NA	NA	NA	W5C1Y6_WHEAT	NA	Traes_2DL_EF06B33F9.2;	Triticum aestivum (Wheat)	NA	NA	NA	NA	NA	NA	NA	NA	NA	NA
Traes_2DS_00B47A948.1	284	-23.09	144	-12.75	NA	protein_coding	+	W5C2N8	Uncharacterized protein	unreviewed	calcium ion binding [GO:0005509]	GO:0005509	NA	W5C2N8_WHEAT	calcium ion binding [GO:0005509]	Traes_2DS_00B47A948.1;	Triticum aestivum (Wheat)	NA	NA	NA	IPR011992;IPR018247;IPR002048;	NA	NA	PF13499;	NA	PS00018;PS50222;	NA
Traes_3AS_23A1352E9.3	285	-28.74	143	-19.85	NA	protein_coding	+	W5CJ75	Uncharacterized protein	unreviewed	NA	NA	NA	W5CJ75_WHEAT	NA	Traes_3AS_23A1352E9.3;	Triticum aestivum (Wheat)	NA	NA	NA	IPR032675;	NA	NA	NA	NA	NA	NA
Traes_3DS_116082A6F.1	156	-26.22	156	-26.22	NA	protein_coding	-	W5DFM6	Pyruvate kinase (EC 2.7.1.40)	unreviewed	kinase activity [GO:0016301]; magnesium ion binding [GO:0000287]; potassium ion binding [GO:0030955]; pyruvate kinase activity [GO:0004743]	GO:0016301; GO:0000287; GO:0030955; GO:0004743	NA	W5DFM6_WHEAT	kinase activity [GO:0016301]; magnesium ion binding [GO:0000287]; potassium ion binding [GO:0030955]; pyruvate kinase activity [GO:0004743]	Traes_3DS_116082A6F.1;	Triticum aestivum (Wheat)	NA	NA	NA	IPR001697;IPR015813;IPR011037;IPR015794;IPR018209;IPR015793;IPR015795;IPR015806;	NA	PTHR11817;	PF00224;PF02887;	TIGR01064;	PS00110;	NA
Traes_3DS_1380AEC91.2	164	-21.39	164	-21.39	NA	protein_coding	-	W5DFN5	Uncharacterized protein	unreviewed	integral component of membrane [GO:0016021]	GO:0016021	integral component of membrane [GO:0016021]	W5DFN5_WHEAT	NA	Traes_3DS_1380AEC91.2;	Triticum aestivum (Wheat)	NA	NA	NA	IPR001279;	NA	NA	NA	NA	NA	NA
Traes_3DS_956DCAB38.1	157	-21.12	157	-21.12	NA	protein_coding	-	W5DIP1	Uncharacterized protein	unreviewed	cytoplasm [GO:0005737]; intracellular protein transport [GO:0006886]	GO:0005737; GO:0006886	cytoplasm [GO:0005737]	W5DIP1_WHEAT	NA	Traes_3DS_956DCAB38.1;	Triticum aestivum (Wheat)	intracellular protein transport [GO:0006886]	NA	NA	IPR016460;	NA	PTHR10635;	NA	NA	NA	NA
Traes_4BL_AB994752F.1	297	-28.56	152	-15.98	NA	protein_coding	+	W5E678	Uncharacterized protein	unreviewed	NA	NA	NA	W5E678_WHEAT	NA	Traes_4BL_AB994752F.1;	Triticum aestivum (Wheat)	NA	NA	NA	NA	NA	NA	NA	NA	NA	NA
Traes_4BL_F77AE3447.1	293	-23.65	147	-12.59	NA	protein_coding	-	W5E8G6	Uncharacterized protein	unreviewed	tRNA (guanine-N7-)-methyltransferase activity [GO:0008176]	GO:0008176	NA	W5E8G6_WHEAT	tRNA (guanine-N7-)-methyltransferase activity [GO:0008176]	Traes_4BL_F77AE3447.1;	Triticum aestivum (Wheat)	NA	NA	NA	IPR029063;IPR003358;	NA	NA	PF02390;	NA	PS51625;	NA
Traes_4BS_54F33A295.2	159	-21.33	159	-21.33	NA	protein_coding	+	W5EAU2	Uncharacterized protein	unreviewed	NA	NA	NA	W5EAU2_WHEAT	NA	Traes_4BS_54F33A295.2;	Triticum aestivum (Wheat)	NA	NA	NA	NA	NA	NA	NA	NA	NA	NA
Traes_4BS_A94355364.1	157	-21.15	157	-21.15	NA	protein_coding	+	W5ECP5	Uncharacterized protein	unreviewed	integral component of membrane [GO:0016021]; zinc ion binding [GO:0008270]	GO:0016021; GO:0008270	integral component of membrane [GO:0016021]	W5ECP5_WHEAT	zinc ion binding [GO:0008270]	Traes_4BS_A94355364.1;	Triticum aestivum (Wheat)	NA	NA	NA	IPR001841;IPR013083;	NA	NA	PF13639;	NA	PS50089;	NA
Traes_4DL_9F7C8C343.1	280	-22.62	140	-12.13	NA	protein_coding	+	W5EK87	Uncharacterized protein	unreviewed	sucrose synthase activity [GO:0016157]; sucrose metabolic process [GO:0005985]	GO:0005985; GO:0016157	NA	W5EK87_WHEAT	sucrose synthase activity [GO:0016157]	Traes_4DL_9F7C8C343.1;	Triticum aestivum (Wheat)	sucrose metabolic process [GO:0005985]	NA	NA	IPR000368;	NA	NA	PF00862;	NA	NA	NA
Traes_5AL_62EB0E842.1	161	-22.91	161	-22.91	NA	protein_coding	-	W5EXP3	Uncharacterized protein	unreviewed	integral component of membrane [GO:0016021]; oxidation-reduction process [GO:0055114]	GO:0016021; GO:0055114	integral component of membrane [GO:0016021]	W5EXP3_WHEAT	NA	Traes_5AL_62EB0E842.1;	Triticum aestivum (Wheat)	oxidation-reduction process [GO:0055114]	NA	NA	IPR006593;IPR004877;IPR005018;	NA	NA	PF03188;PF03351;	NA	PS50939;PS50836;	NA
Traes_5BL_B81842E5B.1	287	-26.47	144	-15.91	NA	protein_coding	+	W5FH15	Uncharacterized protein	unreviewed	integral component of membrane [GO:0016021]; ATP binding [GO:0005524]; protein serine/threonine kinase activity [GO:0004674]	GO:0005524; GO:0016021; GO:0004674	integral component of membrane [GO:0016021]	W5FH15_WHEAT	ATP binding [GO:0005524]; protein serine/threonine kinase activity [GO:0004674]	Traes_5BL_B81842E5B.1;	Triticum aestivum (Wheat)	NA	NA	NA	IPR013320;IPR011009;IPR032675;IPR001611;IPR024788;IPR000719;IPR017441;IPR008271;	NA	NA	PF13855;PF12819;PF00069;	NA	PS00107;PS50011;PS00108;	NA
Traes_5BL_F2193F0FA.1	158	-29.2	158	-29.2	PHD finger protein-related [Source:Projected from Arabidopsis thaliana (AT1G54390) TAIR;Acc:AT1G54390]	protein_coding	-	A0A0C4BJV7	PHD finger protein ING	unreviewed	nucleus [GO:0005634]; zinc ion binding [GO:0008270]; chromatin modification [GO:0016568]	GO:0016568; GO:0005634; GO:0008270	nucleus [GO:0005634]	A0A0C4BJV7_WHEAT	zinc ion binding [GO:0008270]	Traes_5BL_F2193F0FA.1;	Triticum aestivum (Wheat)	chromatin modification [GO:0016568]	NA	NA	IPR028651;IPR024610;IPR011011;IPR001965;IPR019787;IPR013083;	NA	PTHR10333;	PF12998;PF00628;	NA	PS50016;	NA
Traes_5BS_5AC020AE5.1	291	-28.55	146	-17.66	NA	protein_coding	+	W5FM97	Uncharacterized protein	unreviewed	NA	NA	NA	W5FM97_WHEAT	NA	Traes_5BS_5AC020AE5.1;	Triticum aestivum (Wheat)	NA	NA	NA	IPR016024;IPR011501;	NA	NA	PF07540;	NA	NA	NA
Traes_5DL_57F344A7B.3	161	-23.93	161	-23.93	NA	protein_coding	-	W5FTI5	Uncharacterized protein	unreviewed	integral component of membrane [GO:0016021]; oxidation-reduction process [GO:0055114]	GO:0016021; GO:0055114	integral component of membrane [GO:0016021]	W5FTI5_WHEAT	NA	Traes_5DL_57F344A7B.3;	Triticum aestivum (Wheat)	oxidation-reduction process [GO:0055114]	NA	NA	IPR006593;IPR004877;IPR005018;	NA	NA	PF03188;PF03351;	NA	PS50939;PS50836;	NA
Traes_6BL_F914C4C3A.2	159	-23.21	159	-23.21	NA	protein_coding	-	W5GNR9	Uncharacterized protein	unreviewed	NA	NA	NA	W5GNR9_WHEAT	NA	Traes_6BL_F914C4C3A.2;	Triticum aestivum (Wheat)	NA	NA	NA	IPR001810;IPR032675;	NA	NA	NA	NA	NA	NA
Traes_6BS_61D59C8FC.1	294	-37.9	154	-19.66	NA	protein_coding	-	W5GQR0	Uncharacterized protein	unreviewed	extracellular region [GO:0005576]; sexual reproduction [GO:0019953]	GO:0005576; GO:0019953	extracellular region [GO:0005576]	W5GQR0_WHEAT	NA	Traes_6BS_61D59C8FC.1;	Triticum aestivum (Wheat)	sexual reproduction [GO:0019953]	NA	NA	IPR007118;IPR007112;IPR007117;IPR005795;IPR009009;	NA	NA	PF03330;PF01357;	NA	PS50843;PS50842;	NA
Traes_6BS_CB00A2EB6.1	156	-27.53	156	-27.53	NA	protein_coding	-	W5GSU4	Uncharacterized protein	unreviewed	NA	NA	NA	W5GSU4_WHEAT	NA	Traes_6BS_CB00A2EB6.1;	Triticum aestivum (Wheat)	NA	NA	NA	NA	NA	NA	NA	NA	NA	NA
Traes_6DL_5282E0007.1	164	-21.91	164	-21.91	NA	protein_coding	-	W5GW91	Uncharacterized protein	unreviewed	aspartic-type endopeptidase activity [GO:0004190]	GO:0004190	NA	W5GW91_WHEAT	aspartic-type endopeptidase activity [GO:0004190]	Traes_6DL_5282E0007.1;	Triticum aestivum (Wheat)	NA	NA	NA	IPR001461;IPR021109;IPR032799;IPR032861;	NA	PTHR13683;	PF14541;PF14543;	NA	NA	NA
Traes_6DL_BFF2173C8.1	291	-31.21	150	-18.09	NA	protein_coding	-	W5GZA4	Uncharacterized protein	unreviewed	integral component of membrane [GO:0016021]	GO:0016021	integral component of membrane [GO:0016021]	W5GZA4_WHEAT	NA	Traes_6DL_BFF2173C8.1;	Triticum aestivum (Wheat)	NA	NA	NA	NA	NA	NA	NA	NA	NA	NA
Traes_7AL_F598A6A99.2	159	-24.46	159	-24.46	NA	protein_coding	-	W5HC05	Uncharacterized protein	unreviewed	ATP binding [GO:0005524]; protein kinase activity [GO:0004672]	GO:0005524; GO:0004672	NA	W5HC05_WHEAT	ATP binding [GO:0005524]; protein kinase activity [GO:0004672]	Traes_7AL_F598A6A99.2;	Triticum aestivum (Wheat)	NA	NA	NA	IPR011009;IPR000719;IPR008271;	NA	NA	PF00069;	NA	PS50011;PS00108;	NA
Traes_7BL_AE498A8D8.1	299	-40.87	150	-22	NA	protein_coding	+	W5HPX0	Uncharacterized protein	unreviewed	heme binding [GO:0020037]; metal ion binding [GO:0046872]	GO:0020037; GO:0046872	NA	W5HPX0_WHEAT	heme binding [GO:0020037]; metal ion binding [GO:0046872]	Traes_7BL_AE498A8D8.1;	Triticum aestivum (Wheat)	NA	NA	NA	IPR001199;IPR018506;	NA	NA	PF00173;	NA	PS00191;PS50255;	NA
Traes_7BL_B97B01629.1	420	-34.94	140	-12.5	NA	protein_coding	-	W5HQA7	Uncharacterized protein	unreviewed	nucleic acid binding [GO:0003676]	GO:0003676	NA	W5HQA7_WHEAT	nucleic acid binding [GO:0003676]	Traes_7BL_B97B01629.1;	Triticum aestivum (Wheat)	NA	NA	NA	IPR007021;IPR012337;	NA	NA	PF04937;	NA	NA	NA
Traes_7BL_C46BC291C.1	572	-63.25	143	-16.42	NA	protein_coding	+	W5HQM1	Uncharacterized protein	unreviewed	NA	NA	NA	W5HQM1_WHEAT	NA	Traes_7BL_C46BC291C.1;	Triticum aestivum (Wheat)	NA	NA	NA	NA	NA	NA	NA	NA	NA	NA
Traes_7BS_8B17CC7A7.1	283	-24.92	142	-12.47	NA	protein_coding	+	W5HUZ2	Uncharacterized protein	unreviewed	integral component of membrane [GO:0016021]	GO:0016021	integral component of membrane [GO:0016021]	W5HUZ2_WHEAT	NA	Traes_7BS_8B17CC7A7.1;	Triticum aestivum (Wheat)	NA	NA	NA	NA	NA	NA	NA	NA	NA	NA
Traes_7DL_51422B86D.1	293	-41.09	147	-21.58	NA	protein_coding	+	W5HZI5	Uncharacterized protein	unreviewed	response to auxin [GO:0009733]	GO:0009733	NA	W5HZI5_WHEAT	NA	Traes_7DL_51422B86D.1;	Triticum aestivum (Wheat)	response to auxin [GO:0009733]	NA	NA	IPR003676;	NA	NA	PF02519;	NA	NA	NA
Traes_7DL_A6E1756C1.1	290	-25.97	149	-13.6	NA	protein_coding	+	W5I265	Uncharacterized protein	unreviewed	flavin adenine dinucleotide binding [GO:0050660]; oxidoreductase activity [GO:0016491]	GO:0050660; GO:0016491	NA	W5I265_WHEAT	flavin adenine dinucleotide binding [GO:0050660]; oxidoreductase activity [GO:0016491]	Traes_7DL_A6E1756C1.1;	Triticum aestivum (Wheat)	NA	NA	NA	IPR012951;	NA	NA	PF08031;	NA	NA	NA
Traes_7DS_E070D3E04.1	164	-20.88	164	-20.88	NA	protein_coding	-	W5IBJ3	Uncharacterized protein	unreviewed	integral component of membrane [GO:0016021]; antiporter activity [GO:0015297]; drug transmembrane transporter activity [GO:0015238]	GO:0015297; GO:0015238; GO:0016021	integral component of membrane [GO:0016021]	W5IBJ3_WHEAT	antiporter activity [GO:0015297]; drug transmembrane transporter activity [GO:0015238]	Traes_7DS_E070D3E04.1;	Triticum aestivum (Wheat)	NA	NA	NA	IPR002528;	NA	NA	PF01554;	NA	NA	NA
Traes_1AL_A4F0E895F.6	158	-22.04	158	-22.04	NA	protein_coding	-	W4ZRM5	Uncharacterized protein	unreviewed	NA	NA	NA	W4ZRM5_WHEAT	NA	Traes_1AL_A4F0E895F.6;	Triticum aestivum (Wheat)	NA	NA	NA	IPR026728;	NA	PTHR22774;	NA	NA	NA	NA
Traes_1DS_D38529766.1	159	-23.8	159	-23.8	NA	protein_coding	+	W5AN88	Uncharacterized protein	unreviewed	NA	NA	NA	W5AN88_WHEAT	NA	Traes_1DS_D38529766.1;	Triticum aestivum (Wheat)	NA	NA	NA	NA	NA	NA	NA	NA	NA	NA
Traes_2AL_B2B927C24.1	298	-40.14	152	-20.5	NA	protein_coding	+	W5AW31	Uncharacterized protein	unreviewed	intracellular [GO:0005622]; phosphorelay sensor kinase activity [GO:0000155]	GO:0005622; GO:0000155	intracellular [GO:0005622]	W5AW31_WHEAT	phosphorelay sensor kinase activity [GO:0000155]	Traes_2AL_B2B927C24.1;	Triticum aestivum (Wheat)	NA	NA	NA	IPR003594;IPR005467;IPR003661;IPR000014;IPR013656;IPR004358;	NA	NA	PF02518;PF00512;PF08448;	NA	PS50109;	NA
Traes_2AS_5C7B75BC5.1	297	-33.62	150	-17.99	heat shock transcription factor B4 [Source:Projected from Arabidopsis thaliana (AT1G46264) TAIR;Acc:AT1G46264]	protein_coding	-	W5B1P4	Uncharacterized protein	unreviewed	nucleus [GO:0005634]; sequence-specific DNA binding [GO:0043565]; transcription factor activity, sequence-specific DNA binding [GO:0003700]	GO:0005634; GO:0043565; GO:0003700	nucleus [GO:0005634]	W5B1P4_WHEAT	sequence-specific DNA binding [GO:0043565]; transcription factor activity, sequence-specific DNA binding [GO:0003700]	Traes_2AS_5C7B75BC5.1;	Triticum aestivum (Wheat)	NA	NA	NA	IPR000232;IPR027725;IPR011991;	NA	PTHR10015;	PF00447;	NA	PS00434;	NA
Traes_2AS_913212C56.2	283	-50.02	143	-26.24	NA	protein_coding	+	W5B355	Uncharacterized protein	unreviewed	cytoplasm [GO:0005737]; acetyl-CoA:L-glutamate N-acetyltransferase activity [GO:0004042]; arginine biosynthetic process [GO:0006526]	GO:0004042; GO:0006526; GO:0005737	cytoplasm [GO:0005737]	W5B355_WHEAT	acetyl-CoA:L-glutamate N-acetyltransferase activity [GO:0004042]	Traes_2AS_913212C56.2;	Triticum aestivum (Wheat)	arginine biosynthetic process [GO:0006526]	NA	NA	IPR016181;IPR001048;IPR000182;IPR010167;	NA	NA	PF00696;PF13508;	TIGR01890;	PS51186;	NA
Traes_2BS_3B77DC6C3.1	289	-35.49	147	-17.99	heat shock transcription factor B4 [Source:Projected from Arabidopsis thaliana (AT1G46264) TAIR;Acc:AT1G46264]	protein_coding	+	W5BJH5	Uncharacterized protein	unreviewed	nucleus [GO:0005634]; sequence-specific DNA binding [GO:0043565]; transcription factor activity, sequence-specific DNA binding [GO:0003700]; asymmetric cell division [GO:0008356]	GO:0008356; GO:0005634; GO:0043565; GO:0003700	nucleus [GO:0005634]	W5BJH5_WHEAT	sequence-specific DNA binding [GO:0043565]; transcription factor activity, sequence-specific DNA binding [GO:0003700]	Traes_2BS_3B77DC6C3.1;	Triticum aestivum (Wheat)	asymmetric cell division [GO:0008356]	NA	NA	IPR000232;IPR027725;IPR011991;	NA	PTHR10015;	PF00447;	NA	PS00434;	NA
Traes_2BS_5EBC88E56.1	427	-69.05	144	-29.1	acyl-CoA dehydrogenase-related [Source:Projected from Arabidopsis thaliana (AT3G06810) TAIR;Acc:AT3G06810]	protein_coding	+	W5BKJ3	Uncharacterized protein	unreviewed	acyl-CoA dehydrogenase activity [GO:0003995]; flavin adenine dinucleotide binding [GO:0050660]	GO:0003995; GO:0050660	NA	W5BKJ3_WHEAT	acyl-CoA dehydrogenase activity [GO:0003995]; flavin adenine dinucleotide binding [GO:0050660]	Traes_2BS_5EBC88E56.1;	Triticum aestivum (Wheat)	NA	NA	NA	IPR006091;IPR009075;IPR013786;IPR009100;IPR002575;IPR011009;	NA	NA	PF00441;PF02770;PF02771;PF01636;	NA	NA	NA
Traes_2BS_88803DFE6.2	156	-22.67	156	-22.67	NA	protein_coding	-	W5BLR2	Uncharacterized protein	unreviewed	integral component of membrane [GO:0016021]; transporter activity [GO:0005215]	GO:0016021; GO:0005215	integral component of membrane [GO:0016021]	W5BLR2_WHEAT	transporter activity [GO:0005215]	Traes_2BS_88803DFE6.2;	Triticum aestivum (Wheat)	NA	NA	NA	IPR020846;IPR000109;	NA	PTHR11654;	PF00854;	NA	NA	NA
Traes_2DS_01A0E5F7A.1	289	-35.49	147	-17.99	NA	protein_coding	+	W5C2P7	Uncharacterized protein	unreviewed	NA	NA	NA	W5C2P7_WHEAT	NA	Traes_2DS_01A0E5F7A.1;	Triticum aestivum (Wheat)	NA	NA	NA	IPR027725;	NA	PTHR10015;	NA	NA	NA	NA
Traes_2DS_B8DAE16C8.1	160	-28.68	160	-28.68	NA	protein_coding	-	W5C7Y9	Uncharacterized protein	unreviewed	NA	NA	NA	W5C7Y9_WHEAT	NA	Traes_2DS_B8DAE16C8.1;	Triticum aestivum (Wheat)	NA	NA	NA	IPR015943;IPR001680;IPR019775;IPR017986;	NA	NA	PF00400;	NA	PS00678;PS50082;PS50294;	NA
Traes_3AL_92D0EFD1D.2	299	-29.26	154	-15.65	NA	protein_coding	+	W5CEX6	Uncharacterized protein	unreviewed	NA	NA	NA	W5CEX6_WHEAT	NA	Traes_3AL_92D0EFD1D.2;	Triticum aestivum (Wheat)	NA	NA	NA	IPR019956;IPR029071;IPR000626;	NA	NA	PF00240;	NA	PS50053;	NA
Traes_3DS_A54FA5ED0.2	165	-25.78	165	-25.78	NA	protein_coding	-	W5DJ06	Uncharacterized protein	unreviewed	nucleus [GO:0005634]; mRNA processing [GO:0006397]	GO:0006397; GO:0005634	nucleus [GO:0005634]	W5DJ06_WHEAT	NA	Traes_3DS_A54FA5ED0.2;	Triticum aestivum (Wheat)	mRNA processing [GO:0006397]	NA	NA	IPR008847;IPR011990;	NA	NA	PF05843;	NA	NA	NA
Traes_4AL_F1CD6BBBC.2	158	-20.74	158	-20.74	ABC-2 type transporter family protein [Source:Projected from Arabidopsis thaliana (AT2G28070) TAIR;Acc:AT2G28070]	protein_coding	-	W5DV64	Uncharacterized protein	unreviewed	integral component of membrane [GO:0016021]; ATP binding [GO:0005524]; ATPase activity [GO:0016887]	GO:0005524; GO:0016887; GO:0016021	integral component of membrane [GO:0016021]	W5DV64_WHEAT	ATPase activity [GO:0016887]; ATP binding [GO:0005524]	Traes_4AL_F1CD6BBBC.2;	Triticum aestivum (Wheat)	NA	NA	NA	IPR013525;IPR003439;IPR027417;	NA	NA	PF01061;PF00005;	NA	NA	NA
Traes_4BS_1BDEBE0F1.2	160	-21.08	160	-21.08	NA	protein_coding	-	W5E9G4	Uncharacterized protein	unreviewed	NA	NA	NA	W5E9G4_WHEAT	NA	Traes_4BS_1BDEBE0F1.2;	Triticum aestivum (Wheat)	NA	NA	NA	IPR002110;IPR020683;IPR013026;IPR011990;IPR013105;IPR019734;	NA	NA	PF12796;PF13606;PF13414;PF07719;	NA	PS50297;PS50088;PS50005;PS50293;	NA
Traes_4BS_610FF18CB.1	281	-30.6	141	-16.34	NA	protein_coding	-	W5EB37	Uncharacterized protein	unreviewed	NA	NA	NA	W5EB37_WHEAT	NA	Traes_4BS_610FF18CB.1;	Triticum aestivum (Wheat)	NA	NA	NA	NA	NA	NA	NA	NA	NA	NA
Traes_4BS_C7DFDD9E2.2	160	-21.08	160	-21.08	NA	protein_coding	+	W5EDD5	Uncharacterized protein	unreviewed	NA	NA	NA	W5EDD5_WHEAT	NA	Traes_4BS_C7DFDD9E2.2;	Triticum aestivum (Wheat)	NA	NA	NA	IPR002110;IPR020683;IPR013026;IPR011990;IPR013105;IPR019734;	NA	NA	PF12796;PF13414;PF07719;	NA	PS50297;PS50088;PS50005;PS50293;	NA
Traes_4DL_9AC7F783E.1	158	-24.16	158	-24.16	NA	protein_coding	-	A0A096URE2	Uncharacterized protein	unreviewed	NA	NA	NA	A0A096URE2_WHEAT	NA	Traes_4DL_9AC7F783E.1;	Triticum aestivum (Wheat)	NA	NA	NA	IPR011042;IPR001258;IPR013017;	NA	NA	PF01436;	NA	PS51125;	NA
Traes_5BS_69B892CC4.1	161	-25.17	161	-25.17	NA	protein_coding	+	W5FMH3	Uncharacterized protein	unreviewed	zinc ion binding [GO:0008270]	GO:0008270	NA	W5FMH3_WHEAT	zinc ion binding [GO:0008270]	Traes_5BS_69B892CC4.1;	Triticum aestivum (Wheat)	NA	NA	NA	IPR001841;IPR013083;	NA	NA	PF13639;	NA	PS50089;	NA
Traes_5DL_101EA7D86.1	161	-26.69	161	-26.69	NA	protein_coding	-	W5FQE5	Uncharacterized protein	unreviewed	intracellular [GO:0005622]; transporter activity [GO:0005215]	GO:0005622; GO:0005215	intracellular [GO:0005622]	W5FQE5_WHEAT	transporter activity [GO:0005215]	Traes_5DL_101EA7D86.1;	Triticum aestivum (Wheat)	NA	NA	NA	IPR001071;IPR001251;IPR011074;	NA	NA	PF00650;PF03765;	NA	PS50191;	NA
Traes_5DL_39C61EFAB.1	161	-23.76	161	-23.76	NA	protein_coding	-	W5FSA3	Uncharacterized protein	unreviewed	NA	NA	NA	W5FSA3_WHEAT	NA	Traes_5DL_39C61EFAB.1;	Triticum aestivum (Wheat)	NA	NA	NA	IPR029052;IPR025733;	NA	NA	PF14008;	NA	NA	NA
Traes_5DL_3DABB7C13.1	161	-23.6	161	-23.6	NA	protein_coding	-	NA	NA	NA	NA	NA	NA	NA	NA	NA	NA	NA	NA	NA	NA	NA	NA	NA	NA	NA	NA
Traes_5DL_432CC0CB0.1	156	-25.06	156	-25.06	electron transfer flavoprotein alpha [Source:Projected from Arabidopsis thaliana (AT1G50940) TAIR;Acc:AT1G50940]	protein_coding	-	W5FSP7	Uncharacterized protein	unreviewed	electron carrier activity [GO:0009055]; flavin adenine dinucleotide binding [GO:0050660]	GO:0009055; GO:0050660	NA	W5FSP7_WHEAT	electron carrier activity [GO:0009055]; flavin adenine dinucleotide binding [GO:0050660]	Traes_5DL_432CC0CB0.1;	Triticum aestivum (Wheat)	NA	NA	NA	IPR029035;IPR001308;IPR014730;IPR014731;IPR018206;IPR014729;	NA	NA	PF01012;PF00766;	NA	PS00696;	NA
Traes_6AS_CC42F106A.1	283	-42.16	143	-21.65	NA	protein_coding	+	W5GG77	Uncharacterized protein	unreviewed	embryo development [GO:0009790]; fruit development [GO:0010154]; root development [GO:0048364]; shoot system development [GO:0048367]	GO:0009790; GO:0010154; GO:0048364; GO:0048367	NA	W5GG77_WHEAT	NA	Traes_6AS_CC42F106A.1;	Triticum aestivum (Wheat)	embryo development [GO:0009790]; fruit development [GO:0010154]; root development [GO:0048364]; shoot system development [GO:0048367]	NA	NA	IPR002885;	NA	NA	PF12854;PF13041;	TIGR00756;	PS51375;	NA
Traes_6DL_3FB1763D4.1	283	-25.55	143	-14.18	permease, cytosine/purines, uracil, thiamine, allantoin family protein [Source:Projected from Arabidopsis thaliana (AT5G03555) TAIR;Acc:AT5G03555]	protein_coding	+	W5GVQ4	Uncharacterized protein	unreviewed	integral component of membrane [GO:0016021]; plastid envelope [GO:0009526]; transporter activity [GO:0005215]; flavonoid biosynthetic process [GO:0009813]; pyrimidine nucleobase salvage [GO:0043100]; response to UV [GO:0009411]; transmembrane transport [GO:0055085]	GO:0009813; GO:0016021; GO:0009526; GO:0043100; GO:0009411; GO:0055085; GO:0005215	integral component of membrane [GO:0016021]; plastid envelope [GO:0009526]	W5GVQ4_WHEAT	transporter activity [GO:0005215]	Traes_6DL_3FB1763D4.1;	Triticum aestivum (Wheat)	flavonoid biosynthetic process [GO:0009813]; pyrimidine nucleobase salvage [GO:0043100]; response to UV [GO:0009411]; transmembrane transport [GO:0055085]	NA	NA	IPR001248;	NA	NA	PF02133;	NA	NA	NA
Traes_6DL_6E58DED42.1	163	-29.79	163	-29.79	NA	protein_coding	+	W5GX24	Uncharacterized protein	unreviewed	cysteine-type peptidase activity [GO:0008234]	GO:0008234	NA	W5GX24_WHEAT	cysteine-type peptidase activity [GO:0008234]	Traes_6DL_6E58DED42.1;	Triticum aestivum (Wheat)	NA	NA	NA	IPR025661;IPR000169;IPR025660;IPR000668;IPR013201;	NA	NA	PF08246;PF00112;	NA	PS00640;PS00139;PS00639;	NA
Traes_6DL_BAFA1343B.2	291	-41.42	149	-21.18	NA	protein_coding	-	W5GZ46	Uncharacterized protein	unreviewed	nucleic acid binding [GO:0003676]; nucleotide binding [GO:0000166]; RNA-directed RNA polymerase activity [GO:0003968]	GO:0003968; GO:0003676; GO:0000166	NA	W5GZ46_WHEAT	nucleic acid binding [GO:0003676]; nucleotide binding [GO:0000166]; RNA-directed RNA polymerase activity [GO:0003968]	Traes_6DL_BAFA1343B.2;	Triticum aestivum (Wheat)	NA	NA	NA	IPR012677;IPR007855;IPR000504;	NA	PTHR23079;	PF05183;	NA	PS50102;	NA
Traes_6DS_124B0C794.1	157	-21.44	157	-21.44	NA	protein_coding	+	W5H1K0	Uncharacterized protein	unreviewed	cell [GO:0005623]; cell redox homeostasis [GO:0045454]	GO:0005623; GO:0045454	cell [GO:0005623]	W5H1K0_WHEAT	NA	Traes_6DS_124B0C794.1;	Triticum aestivum (Wheat)	cell redox homeostasis [GO:0045454]	NA	NA	IPR012336;IPR017937;IPR013766;	NA	NA	PF00085;	NA	PS00194;PS51352;	NA
Traes_7AS_01CE436FF.1	157	-21.56	157	-21.56	Signal recognition particle, SRP9/SRP14 subunit [Source:Projected from Arabidopsis thaliana (AT3G49100) TAIR;Acc:AT3G49100]	protein_coding	+	NA	NA	NA	NA	NA	NA	NA	NA	NA	NA	NA	NA	NA	NA	NA	NA	NA	NA	NA	NA
Traes_7AS_07B4F6D56.2	303	-38.89	157	-19.94	Homeodomain-like superfamily protein [Source:Projected from Arabidopsis thaliana (AT1G64570) TAIR;Acc:AT1G64570]	protein_coding	-	W5HCG3	Uncharacterized protein	unreviewed	actin nucleation [GO:0045010]; cell adhesion [GO:0007155]; cell wall biogenesis [GO:0042546]; cell wall macromolecule metabolic process [GO:0044036]; cell wall organization [GO:0071555]; hydrogen peroxide biosynthetic process [GO:0050665]; organ morphogenesis [GO:0009887]; protein desumoylation [GO:0016926]; regulation of chromosome organization [GO:0033044]; root hair cell differentiation [GO:00…	GO:0045010; GO:0007155; GO:0042546; GO:0044036; GO:0071555; GO:0050665; GO:0009887; GO:0016926; GO:0033044; GO:0048765; GO:0010090; GO:0010228	NA	W5HCG3_WHEAT	NA	Traes_7AS_07B4F6D56.2;	Triticum aestivum (Wheat)	actin nucleation [GO:0045010]; cell adhesion [GO:0007155]; cell wall biogenesis [GO:0042546]; cell wall macromolecule metabolic process [GO:0044036]; cell wall organization [GO:0071555]; hydrogen peroxide biosynthetic process [GO:0050665]; organ morphogenesis [GO:0009887]; protein desumoylation [GO:0016926]; regulation of chromosome organization [GO:0033044]; root hair cell differentiation [GO:00…	NA	NA	NA	NA	NA	NA	NA	NA	NA
Traes_7AS_1B650A058.1	163	-32.07	163	-32.07	NA	protein_coding	+	W5HD18	Uncharacterized protein	unreviewed	methionine biosynthetic process [GO:0009086]; RNA splicing, via endonucleolytic cleavage and ligation [GO:0000394]	GO:0000394; GO:0009086	NA	W5HD18_WHEAT	NA	Traes_7AS_1B650A058.1;	Triticum aestivum (Wheat)	methionine biosynthetic process [GO:0009086]; RNA splicing, via endonucleolytic cleavage and ligation [GO:0000394]	NA	NA	NA	NA	NA	NA	NA	NA	NA
Traes_7AS_9E434596C.1	157	-25.41	157	-25.41	NA	protein_coding	+	W5HGX9	Uncharacterized protein	unreviewed	NA	NA	NA	W5HGX9_WHEAT	NA	Traes_7AS_9E434596C.1;	Triticum aestivum (Wheat)	NA	NA	NA	IPR002068;IPR031107;IPR008978;	NA	PTHR11527;	PF00011;	NA	PS01031;	NA
Traes_7BL_6AD8EB261.1	161	-21.47	161	-21.47	NA	protein_coding	-	W5HMY9	Uncharacterized protein	unreviewed	integral component of membrane [GO:0016021]	GO:0016021	integral component of membrane [GO:0016021]	W5HMY9_WHEAT	NA	Traes_7BL_6AD8EB261.1;	Triticum aestivum (Wheat)	NA	NA	NA	NA	NA	NA	NA	NA	NA	NA
Traes_7BL_A7120C76A.1	160	-21.7	160	-21.7	NA	protein_coding	+	W5HPQ2	Uncharacterized protein	unreviewed	flavin adenine dinucleotide binding [GO:0050660]; oxidoreductase activity [GO:0016491]	GO:0050660; GO:0016491	NA	W5HPQ2_WHEAT	flavin adenine dinucleotide binding [GO:0050660]; oxidoreductase activity [GO:0016491]	Traes_7BL_A7120C76A.1;	Triticum aestivum (Wheat)	NA	NA	NA	IPR023753;IPR016156;	NA	NA	PF07992;	NA	NA	NA
Traes_7BS_6C93C7D04.1	304	-43.14	155	-22.49	NA	protein_coding	-	W5HUE6	Uncharacterized protein	unreviewed	NA	NA	NA	W5HUE6_WHEAT	NA	Traes_7BS_6C93C7D04.1;	Triticum aestivum (Wheat)	NA	NA	NA	IPR002068;IPR031107;IPR008978;	NA	PTHR11527;	PF00011;	NA	PS01031;	NA
Traes_7BS_A17E3A1E2.1	158	-25.65	158	-25.65	NA	protein_coding	+	W5HVE1	Uncharacterized protein	unreviewed	NA	NA	NA	W5HVE1_WHEAT	NA	Traes_7BS_A17E3A1E2.1;	Triticum aestivum (Wheat)	NA	NA	NA	IPR002068;IPR031107;IPR008978;	NA	PTHR11527;	PF00011;	NA	NA	NA
Traes_7DL_06785BEE8.1	166	-25.14	166	-25.14	NA	protein_coding	+	W5HXC4	Uncharacterized protein	unreviewed	NA	NA	NA	W5HXC4_WHEAT	NA	Traes_7DL_06785BEE8.1;	Triticum aestivum (Wheat)	NA	NA	NA	NA	NA	NA	NA	NA	NA	NA
Traes_7DL_1FA87027B.1	160	-24.97	160	-24.97	NA	protein_coding	+	W5HXZ6	Uncharacterized protein	unreviewed	DNA binding [GO:0003677]	GO:0003677	NA	W5HXZ6_WHEAT	DNA binding [GO:0003677]	Traes_7DL_1FA87027B.1;	Triticum aestivum (Wheat)	NA	NA	NA	IPR009057;IPR017930;IPR001005;	NA	NA	PF00249;	NA	PS51294;	NA
Traes_7DL_5CA753DBF.2	285	-29.74	145	-17.5	dolichyl-diphosphooligosaccharide-protein glycosyltransferase 48kDa subunit family protein [Source:Projected from Arabidopsis thaliana (AT5G66680) TAIR;Acc:AT5G66680]	protein_coding	+	W5HZW2	Dolichyl-diphosphooligosaccharide--protein glycosyltransferase 48 kDa subunit (Oligosaccharyl transferase 48 kDa subunit) (EC 2.4.99.18)	unreviewed	Golgi apparatus [GO:0005794]; integral component of membrane [GO:0016021]; nucleolus [GO:0005730]; oligosaccharyltransferase complex [GO:0008250]; plant-type cell wall [GO:0009505]; plasmodesma [GO:0009506]; vacuolar membrane [GO:0005774]; transferase activity, transferring glycosyl groups [GO:0016757]; cell wall modification [GO:0042545]; cellulose biosynthetic process [GO:0030244]; Golgi vesicl…	GO:0005794; GO:0048193; GO:0001510; GO:0042545; GO:0030244; GO:0016021; GO:0005730; GO:0008250; GO:0009505; GO:0009664; GO:0009506; GO:0018279; GO:0016757; GO:0009826; GO:0005774	Golgi apparatus [GO:0005794]; integral component of membrane [GO:0016021]; nucleolus [GO:0005730]; oligosaccharyltransferase complex [GO:0008250]; plant-type cell wall [GO:0009505]; plasmodesma [GO:0009506]; vacuolar membrane [GO:0005774]	W5HZW2_WHEAT	transferase activity, transferring glycosyl groups [GO:0016757]	Traes_7DL_5CA753DBF.2;	Triticum aestivum (Wheat)	cellulose biosynthetic process [GO:0030244]; cell wall modification [GO:0042545]; Golgi vesicle transport [GO:0048193]; plant-type cell wall organization [GO:0009664]; protein N-linked glycosylation via asparagine [GO:0018279]; RNA methylation [GO:0001510]; unidimensional cell growth [GO:0009826]	NA	NA	IPR005013;	NA	PTHR10830;	PF03345;	NA	NA	NA
Traes_7DS_C01D6468D.2	166	-25.65	166	-25.65	NA	protein_coding	-	W5IAJ7	Uncharacterized protein	unreviewed	ADP binding [GO:0043531]	GO:0043531	NA	W5IAJ7_WHEAT	ADP binding [GO:0043531]	Traes_7DS_C01D6468D.2;	Triticum aestivum (Wheat)	NA	NA	NA	IPR032675;IPR002182;IPR027417;	NA	NA	PF00931;	NA	NA	NA
Traes_7DS_EEE208470.1	308	-43.05	155	-22.97	NA	protein_coding	+	W5IC23	Uncharacterized protein	unreviewed	NA	NA	NA	W5IC23_WHEAT	NA	Traes_7DS_EEE208470.1;	Triticum aestivum (Wheat)	NA	NA	NA	IPR002068;IPR031107;IPR008978;	NA	PTHR11527;	PF00011;	NA	PS01031;	NA
Traes_1AL_3B488943E.2	291	-32.2	151	-22.35	NA	protein_coding	+	W4ZND4	Uncharacterized protein	unreviewed	NA	NA	NA	W4ZND4_WHEAT	NA	Traes_1AL_3B488943E.2;	Triticum aestivum (Wheat)	NA	NA	NA	NA	NA	NA	NA	NA	NA	NA
Traes_1AL_62262FE8A.1	174	-25.07	174	-25.07	NA	protein_coding	+	W4ZPP6	Uncharacterized protein	unreviewed	NA	NA	NA	W4ZPP6_WHEAT	NA	Traes_1AL_62262FE8A.1;	Triticum aestivum (Wheat)	NA	NA	NA	NA	NA	NA	NA	NA	NA	NA
Traes_1AS_05916C12F.1	280	-29.46	140	-14.73	NA	protein_coding	-	W4ZUN2	Uncharacterized protein	unreviewed	integral component of membrane [GO:0016021]	GO:0016021	integral component of membrane [GO:0016021]	W4ZUN2_WHEAT	NA	Traes_1AS_05916C12F.1;	Triticum aestivum (Wheat)	NA	NA	NA	IPR004853;	NA	NA	PF03151;	NA	NA	NA
Traes_1AS_49D585BA6.2	164	-21.24	164	-21.24	NA	protein_coding	-	W4ZVX6	Uncharacterized protein	unreviewed	NA	NA	NA	W4ZVX6_WHEAT	NA	Traes_1AS_49D585BA6.2;	Triticum aestivum (Wheat)	NA	NA	NA	IPR031693;	NA	NA	PF16879;	NA	NA	NA
Traes_1BL_6F6239DF9.2	307	-31.13	154	-16.67	NA	protein_coding	+	W5A2Y0	Uncharacterized protein	unreviewed	integral component of membrane [GO:0016021]; nucleus [GO:0005634]; sequence-specific DNA binding [GO:0043565]; regulation of transcription, DNA-templated [GO:0006355]	GO:0016021; GO:0005634; GO:0006355; GO:0043565	integral component of membrane [GO:0016021]; nucleus [GO:0005634]	W5A2Y0_WHEAT	sequence-specific DNA binding [GO:0043565]	Traes_1BL_6F6239DF9.2;	Triticum aestivum (Wheat)	regulation of transcription, DNA-templated [GO:0006355]	NA	NA	IPR003958;IPR009072;IPR003956;	NA	NA	PF00808;	NA	PS00685;	NA
Traes_1BS_0B4284C80.1	295	-30.17	150	-17.77	NA	protein_coding	-	W5A7X7	Uncharacterized protein	unreviewed	coenzyme binding [GO:0050662]; rRNA N-glycosylase activity [GO:0030598]; defense response [GO:0006952]; negative regulation of translation [GO:0017148]	GO:0050662; GO:0006952; GO:0017148; GO:0030598	NA	W5A7X7_WHEAT	coenzyme binding [GO:0050662]; rRNA N-glycosylase activity [GO:0030598]	Traes_1BS_0B4284C80.1;	Triticum aestivum (Wheat)	defense response [GO:0006952]; negative regulation of translation [GO:0017148]	NA	NA	IPR001509;IPR016040;IPR001574;	NA	NA	PF01370;PF00161;	NA	NA	NA
Traes_1BS_63C28BEB9.1	170	-22.57	170	-22.57	NA	protein_coding	-	W5A9F5	Uncharacterized protein	unreviewed	integral component of membrane [GO:0016021]; ATP binding [GO:0005524]; protein serine/threonine kinase activity [GO:0004674]	GO:0005524; GO:0016021; GO:0004674	integral component of membrane [GO:0016021]	W5A9F5_WHEAT	ATP binding [GO:0005524]; protein serine/threonine kinase activity [GO:0004674]	Traes_1BS_63C28BEB9.1;	Triticum aestivum (Wheat)	NA	NA	NA	IPR013320;IPR002902;IPR011009;IPR000719;IPR017441;IPR001245;IPR008271;	NA	NA	PF07714;PF01657;	NA	PS51473;PS00107;PS50011;PS00108;	NA
Traes_1DL_73ED1D025.1	166	-21.75	166	-21.75	NA	protein_coding	+	W5AFX9	Uncharacterized protein	unreviewed	zinc ion binding [GO:0008270]	GO:0008270	NA	W5AFX9_WHEAT	zinc ion binding [GO:0008270]	Traes_1DL_73ED1D025.1;	Triticum aestivum (Wheat)	NA	NA	NA	IPR032867;IPR002885;IPR011990;	NA	NA	PF14432;PF01535;PF13041;	TIGR00756;	PS51375;	NA
Traes_1DS_3F816B920.1	164	-22.33	164	-22.33	NA	protein_coding	-	W5AKW3	Uncharacterized protein	unreviewed	regulation of transcription, DNA-templated [GO:0006355]	GO:0006355	NA	W5AKW3_WHEAT	NA	Traes_1DS_3F816B920.1;	Triticum aestivum (Wheat)	regulation of transcription, DNA-templated [GO:0006355]	NA	NA	IPR013194;IPR003822;IPR031693;	NA	NA	PF02671;PF08295;PF16879;	NA	PS51477;	NA
Traes_1DS_EF9240092.1	170	-22.57	170	-22.57	NA	protein_coding	+	W5ANK4	Uncharacterized protein	unreviewed	integral component of membrane [GO:0016021]; ATP binding [GO:0005524]; protein serine/threonine kinase activity [GO:0004674]	GO:0005524; GO:0016021; GO:0004674	integral component of membrane [GO:0016021]	W5ANK4_WHEAT	ATP binding [GO:0005524]; protein serine/threonine kinase activity [GO:0004674]	Traes_1DS_EF9240092.1;	Triticum aestivum (Wheat)	NA	NA	NA	IPR013320;IPR002902;IPR011009;IPR000719;IPR017441;IPR001245;IPR008271;	NA	NA	PF07714;PF01657;	NA	PS51473;PS00107;PS50011;PS00108;	NA
Traes_2AL_0F08552FB.1	157	-20.48	157	-20.48	NA	protein_coding	+	W5APJ3	Uncharacterized protein	unreviewed	nucleus [GO:0005634]; DNA binding [GO:0003677]; transcription factor activity, sequence-specific DNA binding [GO:0003700]; transcription, DNA-templated [GO:0006351]	GO:0003677; GO:0005634; GO:0003700; GO:0006351	nucleus [GO:0005634]	W5APJ3_WHEAT	DNA binding [GO:0003677]; transcription factor activity, sequence-specific DNA binding [GO:0003700]	Traes_2AL_0F08552FB.1;	Triticum aestivum (Wheat)	transcription, DNA-templated [GO:0006351]	NA	NA	IPR001471;IPR016177;	NA	NA	PF00847;	NA	PS51032;	NA
Traes_2AL_4DE849D5F.1	325	-33.78	165	-18.45	NA	protein_coding	-	W5AS32	Uncharacterized protein	unreviewed	integral component of membrane [GO:0016021]	GO:0016021	integral component of membrane [GO:0016021]	W5AS32_WHEAT	NA	Traes_2AL_4DE849D5F.1;	Triticum aestivum (Wheat)	NA	NA	NA	IPR021924;	NA	NA	PF12056;	NA	NA	NA
Traes_2AL_BCD188DD3.1	294	-23.39	154	-13.46	NA	protein_coding	+	W5AWE8	Uncharacterized protein	unreviewed	NA	NA	NA	W5AWE8_WHEAT	NA	Traes_2AL_BCD188DD3.1;	Triticum aestivum (Wheat)	NA	NA	NA	IPR013026;IPR011990;IPR019734;	NA	NA	PF13181;	NA	PS50293;	NA
Traes_2AS_6F531FBB5.1	161	-20.66	161	-20.66	NA	protein_coding	+	W5B290	Uncharacterized protein	unreviewed	DNA binding [GO:0003677]	GO:0003677	NA	W5B290_WHEAT	DNA binding [GO:0003677]	Traes_2AS_6F531FBB5.1;	Triticum aestivum (Wheat)	NA	NA	NA	IPR001606;IPR000949;	NA	NA	PF01388;	NA	PS51011;PS51156;	NA
Traes_2AS_E77AB4BD1.1	161	-24.31	161	-24.31	NA	protein_coding	-	W5B5G4	Uncharacterized protein	unreviewed	ATP binding [GO:0005524]; protein serine/threonine kinase activity [GO:0004674]	GO:0005524; GO:0004674	NA	W5B5G4_WHEAT	ATP binding [GO:0005524]; protein serine/threonine kinase activity [GO:0004674]	Traes_2AS_E77AB4BD1.1;	Triticum aestivum (Wheat)	NA	NA	NA	IPR013320;IPR011009;IPR032675;IPR000719;IPR017441;IPR001245;IPR008271;	NA	NA	PF07714;	NA	PS00107;PS50011;PS00108;	NA
Traes_2AS_FD9400CA8.1	574	-47.48	147	-12.92	NA	protein_coding	-	W5B621	Uncharacterized protein	unreviewed	cytoplasm [GO:0005737]; aminoacyl-tRNA editing activity [GO:0002161]; ATP binding [GO:0005524]; leucine-tRNA ligase activity [GO:0004823]; leucyl-tRNA aminoacylation [GO:0006429]	GO:0005524; GO:0002161; GO:0005737; GO:0004823; GO:0006429	cytoplasm [GO:0005737]	W5B621_WHEAT	aminoacyl-tRNA editing activity [GO:0002161]; ATP binding [GO:0005524]; leucine-tRNA ligase activity [GO:0004823]	Traes_2AS_FD9400CA8.1;	Triticum aestivum (Wheat)	leucyl-tRNA aminoacylation [GO:0006429]	NA	NA	IPR001412;IPR002300;IPR004493;IPR013155;IPR014729;IPR009080;IPR009008;	NA	NA	PF08264;PF00133;	TIGR00395;	PS00178;	NA
Traes_2BL_20929BE3E.1	162	-20.7	162	-20.7	NA	protein_coding	-	W5B7L6	Uncharacterized protein	unreviewed	cysteine-type peptidase activity [GO:0008234]	GO:0008234	NA	W5B7L6_WHEAT	cysteine-type peptidase activity [GO:0008234]	Traes_2BL_20929BE3E.1;	Triticum aestivum (Wheat)	NA	NA	NA	IPR000118;IPR025661;IPR025660;IPR013128;IPR000668;	NA	PTHR12411;	PF00396;PF00112;	NA	PS00640;PS00639;	NA
Traes_2BL_57EF47ED8.1	290	-33.09	146	-18.92	NA	protein_coding	+	W5BA27	Uncharacterized protein	unreviewed	integral component of membrane [GO:0016021]	GO:0016021	integral component of membrane [GO:0016021]	W5BA27_WHEAT	NA	Traes_2BL_57EF47ED8.1;	Triticum aestivum (Wheat)	NA	NA	NA	NA	NA	NA	NA	NA	NA	NA
Traes_2BL_6FEB7799B.4	310	-34.77	156	-18.59	protein kinase family protein [Source:Projected from Arabidopsis thaliana (AT3G59410) TAIR;Acc:AT3G59410]	protein_coding	-	W5BB47	Uncharacterized protein	unreviewed	ATP binding [GO:0005524]; protein kinase activity [GO:0004672]	GO:0005524; GO:0004672	NA	W5BB47_WHEAT	ATP binding [GO:0005524]; protein kinase activity [GO:0004672]	Traes_2BL_6FEB7799B.4;	Triticum aestivum (Wheat)	NA	NA	NA	IPR004154;IPR024435;IPR011009;IPR000719;IPR017441;IPR008266;	NA	NA	PF12745;PF00069;	NA	PS00107;PS50011;PS00109;	NA
Traes_2BL_CC24FA9A0.2	288	-28.96	145	-16.34	NA	protein_coding	-	W5BFE7	Uncharacterized protein	unreviewed	ADP binding [GO:0043531]	GO:0043531	NA	W5BFE7_WHEAT	ADP binding [GO:0043531]	Traes_2BL_CC24FA9A0.2;	Triticum aestivum (Wheat)	NA	NA	NA	IPR032675;IPR002182;IPR027417;	NA	NA	PF00931;	NA	NA	NA
Traes_2BL_E9F36EA44.4	297	-32.85	154	-17.19	NA	protein_coding	+	W5BGS4	Uncharacterized protein	unreviewed	NA	NA	NA	W5BGS4_WHEAT	NA	Traes_2BL_E9F36EA44.4;	Triticum aestivum (Wheat)	NA	NA	NA	NA	NA	NA	NA	NA	NA	NA
Traes_2BS_63A1659C7.1	159	-20.02	159	-20.02	NA	protein_coding	+	W5BKP1	Uncharacterized protein	unreviewed	cysteine-type peptidase activity [GO:0008234]	GO:0008234	NA	W5BKP1_WHEAT	cysteine-type peptidase activity [GO:0008234]	Traes_2BS_63A1659C7.1;	Triticum aestivum (Wheat)	NA	NA	NA	IPR025661;IPR000169;IPR025660;IPR013128;IPR000668;	NA	PTHR12411;	PF00112;	NA	PS00640;PS00139;PS00639;	NA
Traes_2BS_C02C5A463.1	291	-28.37	146	-16.94	Pectin lyase-like superfamily protein [Source:Projected from Arabidopsis thaliana (AT5G19730) TAIR;Acc:AT5G19730]	protein_coding	+	W5BNG2	Pectinesterase (EC 3.1.1.11)	unreviewed	cell wall [GO:0005618]; aspartyl esterase activity [GO:0045330]; pectinesterase activity [GO:0030599]; cell wall modification [GO:0042545]; pectin catabolic process [GO:0045490]	GO:0045330; GO:0005618; GO:0042545; GO:0045490; GO:0030599	cell wall [GO:0005618]	W5BNG2_WHEAT	aspartyl esterase activity [GO:0045330]; pectinesterase activity [GO:0030599]	Traes_2BS_C02C5A463.1;	Triticum aestivum (Wheat)	cell wall modification [GO:0042545]; pectin catabolic process [GO:0045490]	NA	NA	IPR012334;IPR011050;IPR033131;IPR000070;	NA	NA	PF01095;	NA	PS00503;	NA
Traes_2BS_F2B08EA38.1	175	-27.41	175	-27.41	NA	protein_coding	+	W5BQ12	Uncharacterized protein	unreviewed	NA	NA	NA	W5BQ12_WHEAT	NA	Traes_2BS_F2B08EA38.1;	Triticum aestivum (Wheat)	NA	NA	NA	IPR032675;	NA	NA	NA	NA	NA	NA
Traes_2DL_0D006713C.2	424	-39.08	144	-14.86	Mitochondrial substrate carrier family protein [Source:Projected from Arabidopsis thaliana (AT4G15010) TAIR;Acc:AT4G15010]	protein_coding	+	W5BR41	Uncharacterized protein	unreviewed	integral component of membrane [GO:0016021]; transport [GO:0006810]	GO:0016021; GO:0006810	integral component of membrane [GO:0016021]	W5BR41_WHEAT	NA	Traes_2DL_0D006713C.2;	Triticum aestivum (Wheat)	transport [GO:0006810]	NA	NA	IPR018108;IPR023395;	NA	NA	PF00153;	NA	PS50920;	NA
Traes_2DL_1AC533055.1	299	-26.17	150	-15.22	NA	protein_coding	-	W5BRS7	Uncharacterized protein	unreviewed	NA	NA	NA	W5BRS7_WHEAT	NA	Traes_2DL_1AC533055.1;	Triticum aestivum (Wheat)	NA	NA	NA	NA	NA	NA	NA	NA	NA	NA
Traes_2DL_5F40C7E14.1	306	-32.65	166	-22.17	NA	protein_coding	-	W5BV06	Uncharacterized protein	unreviewed	integral component of membrane [GO:0016021]; ATP binding [GO:0005524]; ATPase activity, coupled to transmembrane movement of substances [GO:0042626]	GO:0005524; GO:0042626; GO:0016021	integral component of membrane [GO:0016021]	W5BV06_WHEAT	ATPase activity, coupled to transmembrane movement of substances [GO:0042626]; ATP binding [GO:0005524]	Traes_2DL_5F40C7E14.1;	Triticum aestivum (Wheat)	NA	NA	NA	IPR003593;IPR011527;IPR003439;IPR017871;IPR027417;	NA	NA	PF00664;PF00005;	NA	PS50929;PS00211;PS50893;	NA
Traes_2DL_AB740FB74.1	293	-26.08	152	-13.55	NA	protein_coding	-	W5BYT6	Uncharacterized protein	unreviewed	cytokinesis [GO:0000910]; microtubule cytoskeleton organization [GO:0000226]	GO:0000910; GO:0000226	NA	W5BYT6_WHEAT	NA	Traes_2DL_AB740FB74.1;	Triticum aestivum (Wheat)	cytokinesis [GO:0000910]; microtubule cytoskeleton organization [GO:0000226]	NA	NA	IPR007145;	NA	PTHR19321;	NA	NA	NA	NA
[truncated: 530 more rows]

## Sheet: SC
Supp. Table 6c: Description of gene ontology of SC library
TARGET_TRANSCRIPT_ID	Tot Score	Tot Energy	Max Score	Max Energy	Description	Gene Type	Strand	Entry	Protein names	Status	Gene ontology (GO)	Gene ontology IDs	Gene ontology (cellular component)	Entry name	Gene ontology (molecular function)	Cross-reference (EnsemblPlants)	Organism	Gene ontology (biological process)	Cross-reference (GeneID)	Cross-reference (KEGG)	Cross-reference (InterPro)	Cross-reference (PDB)	Cross-reference (PANTHER)	Cross-reference (Pfam)	Cross-reference (TIGRFAMs)	Cross-reference (PROSITE)	Cross-reference (PRIDE)
Traes_1AL_091936B3A.1	160	-24.37	160	-24.37	NA	protein_coding	+	W4ZLS9	Uncharacterized protein	unreviewed	NA	NA	NA	W4ZLS9_WHEAT	NA	Traes_1AL_091936B3A.1;	Triticum aestivum (Wheat)	NA	NA	NA	NA	NA	NA	NA	NA	NA	NA
Traes_1AL_09B33E005.2	586	-104.66	154	-34.09	NA	protein_coding	+	W4ZLT6	Uncharacterized protein	unreviewed	NA	NA	NA	W4ZLT6_WHEAT	NA	Traes_1AL_09B33E005.2;	Triticum aestivum (Wheat)	NA	NA	NA	IPR016024;IPR008979;	NA	NA	NA	NA	NA	NA
[truncated: 1,328 more rows]

## Sheet: SD
Supp. Table 6d: Description of gene ontology of SD library
[truncated: 1,525 more rows]
